# Supplementary material for: Machine learning of human plasma lipidomes for obesity estimation in a large population cohort
Source: PLoS Biol. 2019 Oct 18;17(10):e3000443. doi: 10.1371/journal.pbio.3000443 (PMC6799887; doi:10.1371/journal.pbio.3000443)
Supplement: S1 Table — Identifiers of lipids used in this study to the SwissLipids database [53] (http://www.swisslipids.org) are provided. (XLSX) [file pbio.3000443.s018.xlsx]

## Sheet: SwissLipids ID
feature
