# Supplementary material for: Machine learning of human plasma lipidomes for obesity estimation in a large population cohort
Source: PLoS Biol. 2019 Oct 18;17(10):e3000443. doi: 10.1371/journal.pbio.3000443 (PMC6799887; doi:10.1371/journal.pbio.3000443)
Supplement: S3 Table — Coefficient of variation (CVi=SDimeani) for all lipid subspecies as shown in (S1 Fig). (XLSX) [file pbio.3000443.s020.xlsx]

## Sheet: CV data
lipid

## Sheet: CV data sex
lipid
