# Supplementary material for: Machine learning of human plasma lipidomes for obesity estimation in a large population cohort
Source: PLoS Biol. 2019 Oct 18;17(10):e3000443. doi: 10.1371/journal.pbio.3000443 (PMC6799887; doi:10.1371/journal.pbio.3000443)
Supplement: S4 Table — Results of a Mann–Whitney U test of sex differences between 571 female and 490 male subjects as shown in S3 Fig. (XLSX) [file pbio.3000443.s021.xlsx]

## Sheet: Sex differences
lipid
