# Supplementary material for: Machine learning of human plasma lipidomes for obesity estimation in a large population cohort
Source: PLoS Biol. 2019 Oct 18;17(10):e3000443. doi: 10.1371/journal.pbio.3000443 (PMC6799887; doi:10.1371/journal.pbio.3000443)
Supplement: S5 Table — The first sheet reports the "Number of significant lipids" for each model after correction for multiple testing. The other sheets report linear BFP or WHR models for each lipid subspecies (lipid) and covariables as indicated in the first line. For variables using natural splines variables are shown within the ns() function with the degrees of freedom indicated (e.g., df = 3). Subspecies with Benjamini-Hochberg corrected p > 0.05 are listed. For each model, the following information for the subspecies is provided: beta: β-coefficient; CI low/CI high: lower and higher bound of the 95% CI; p-value and BH: Benjamini-Hochberg corrected p-value. BFP, body fat percentage; WHR, waist-hip ratio. (XLSX) [file pbio.3000443.s022.xlsx]

## Sheet: Number of Significant lipids
fomula	n
WHR ~ feature + age + sex	134
WHR ~ feature + age + sex + BMI	103
WHR ~ feature + age + sex + BFP	90
WHR ~ feature + age + sex + BMI + BFP	93
WHR ~ feature + age + sex + ns(BMI,df=3)	98
WHR ~ feature + age + sex + ns(BFP,df=3)	88
WHR ~ feature + age + sex + ns(BMI,df=3) + ns(BFP,df=3)	85
BFP ~ feature + age + sex	141
BFP ~ feature + age + sex + BMI	82
BFP ~ feature + age + sex + WHR	109
BFP ~ feature + age + sex + BMI + WHR	52
BFP ~ feature + age + sex + ns(BMI,df=3)	45
BFP ~ feature + age + sex + ns(WHR,df=3)	106
BFP ~ feature + age + sex + ns(BMI,df=3) + ns(WHR,df=3)	28

## Sheet: BFP models
BFP ~ feature + age + sex								BFP ~ feature + age + sex + BMI								BFP ~ feature + age + sex + WHR								BFP ~ feature + age + sex + BMI + WHR								BFP ~ feature + age + sex + ns(BMI,df=3)								BFP ~ feature + age + sex + ns(WHR,df=3)								BFP ~ feature + age + sex + ns(BMI,df=3) + ns(WHR,df=3)
lipid	beta	CI low	CI high	p-value	BH			lipid	beta	CI low	CI high	p-value	BH			lipid	beta	CI low	CI high	p-value	BH			lipid	beta	CI low	CI high	p-value	BH			lipid	beta	CI low	CI high	p-value	BH			lipid	beta	CI low	CI high	p-value	BH			lipid	beta
TAG 50:1;0	0.048	0.0408	0.0553	1.25e-35	2.53e-33			CE 16:1;0	0.00631	0.00394	0.00868	2.12e-07	2.14e-05			TAG 50:1;0	0.026	0.0191	0.0329	2.65e-13	5.36e-11			SM 34:2;2	0.181	0.102	0.26	8.59e-06	0.00134			TAG 51:1;0	0.207	0.127	0.286	3.94e-07	7.95e-05			TAG 50:1;0	0.0252	0.0183	0.0322	1.78e-12	3.6e-10			TAG 51:1;0	0.18
TAG 52:2;0	0.0185	0.0156	0.0214	6.15e-33	6.21e-31			TAG 51:1;0	0.224	0.141	0.307	1.62e-07	2.14e-05			PC 18:0;0_20:3;0	0.127	0.0922	0.162	2.08e-12	2.11e-10			TAG 51:1;0	0.187	0.103	0.271	1.33e-05	0.00134			CE 16:1;0	0.00522	0.00298	0.00745	5.19e-06	0.00032			PC 18:0;0_20:3;0	0.125	0.0897	0.16	5.2e-12	5.25e-10			PC 16:1;0_18:0;0	0.375
TAG 50:2;0	0.0385	0.0324	0.0446	1.33e-32	8.99e-31			TAG 48:2;0	0.0291	0.0175	0.0407	1.04e-06	4.63e-05			TAG 50:2;0	0.0203	0.0146	0.0261	8.56e-12	5.77e-10			CE 16:1;0	0.00509	0.00271	0.00747	2.93e-05	0.00197			DAG 16:0;0_18:1;0	0.167	0.095	0.24	6.33e-06	0.00032			DAG 16:0;0_18:1;0	0.478	0.338	0.617	3.09e-11	2.08e-09			SM 34:2;2	0.156
DAG 16:0;0_18:1;0	0.914	0.766	1.06	1.8e-31	9.07e-30			TAG 50:3;0	0.0191	0.0115	0.0268	1.11e-06	4.63e-05			DAG 16:0;0_18:1;0	0.482	0.343	0.622	2.08e-11	1.05e-09			CE 20:3;0	0.0379	0.0192	0.0567	7.81e-05	0.00263			PC 16:1;0_18:0;0	0.418	0.242	0.594	3.69e-06	0.00032			TAG 50:2;0	0.0197	0.0139	0.0254	4.64e-11	2.34e-09			CE 16:1;0	0.00444
PC 18:0;0_20:3;0	0.229	0.19	0.268	3.98e-29	1.61e-27			TAG 52:2;0	0.00378	0.00226	0.0053	1.15e-06	4.63e-05			LPC 18:2;0	-0.125	-0.161	-0.0887	2.61e-11	1.05e-09			SM 36:2;2	0.208	0.105	0.311	7.5e-05	0.00263			TAG 48:2;0	0.0253	0.0143	0.0364	7.92e-06	0.00032			LPC 18:2;0	-0.123	-0.159	-0.0863	6.36e-11	2.57e-09			TAG 48:2;0	0.0211
DAG 18:1;0_18:1;0	0.606	0.498	0.713	8.19e-27	2.76e-25			CE 20:3;0	0.046	0.0272	0.0648	1.87e-06	4.88e-05			TAG 52:2;0	0.00943	0.00667	0.0122	3.56e-11	1.2e-09			TAG 49:1;0	0.125	0.063	0.186	7.63e-05	0.00263			PC 18:0;0_20:3;0	0.0411	0.0223	0.0598	1.86e-05	0.000481			TAG 52:2;0	0.00926	0.00649	0.012	8.46e-11	2.85e-09			DAG 16:0;0_18:1;0	0.135
TAG 50:3;0	0.0837	0.0683	0.0991	3.04e-25	8.77e-24			DAG 16:0;0_18:1;0	0.186	0.11	0.262	1.93e-06	4.88e-05			LPC 17:2;0	-2.91	-3.81	-2.01	3.53e-10	1.02e-08			TAG 48:2;0	0.023	0.0113	0.0347	0.000118	0.00341			TAG 52:2;0	0.00321	0.00176	0.00466	1.47e-05	0.000481			LPC 17:2;0	-2.87	-3.77	-1.96	7.27e-10	1.69e-08			PC 18:0;0_20:3;0	0.0343
TAG 51:2;0	0.392	0.319	0.464	6.57e-25	1.66e-23			TAG 51:2;0	0.0894	0.0532	0.126	1.5e-06	4.88e-05			SM 34:2;2	0.454	0.312	0.597	5.95e-10	1.5e-08			PC 18:0;0_20:3;0	0.0377	0.0178	0.0575	0.000207	0.00419			TAG 54:2;0	0.0386	0.021	0.0562	1.91e-05	0.000481			SM 34:2;2	0.453	0.311	0.595	6.34e-10	1.69e-08			TAG 49:1;0	0.106
TAG 52:3;0	0.0205	0.0166	0.0244	2.39e-23	5.37e-22			PC 18:0;0_20:3;0	0.0474	0.0275	0.0673	3.3e-06	7.4e-05			SM 36:2;2	0.583	0.399	0.767	7.33e-10	1.65e-08			TAG 50:3;0	0.0149	0.00716	0.0227	0.00017	0.00419			TAG 50:1;0	0.00784	0.00423	0.0114	2.2e-05	0.000495			SM 36:2;2	0.581	0.398	0.765	7.51e-10	1.69e-08			PC 16:0;0_16:1;0	0.0474
TAG 48:1;0	0.0856	0.069	0.102	7.01e-23	1.42e-21			TAG 49:1;0	0.145	0.0829	0.206	4.85e-06	9.04e-05			CE 20:3;0	0.106	0.072	0.139	1.01e-09	2.04e-08			TAG 51:2;0	0.0701	0.0333	0.107	0.000195	0.00419			TAG 50:2;0	0.00631	0.00332	0.0093	3.81e-05	0.000747			CE 20:3;0	0.103	0.069	0.136	2.96e-09	5.98e-08			SM 36:2;2	0.162
CE 20:3;0	0.194	0.156	0.232	1.53e-22	2.58e-21			TAG 54:2;0	0.0436	0.025	0.0622	4.92e-06	9.04e-05			LPC 18:1;0	-0.203	-0.27	-0.136	4.51e-09	7.01e-08			DAG 16:0;0_18:1;0	0.143	0.0652	0.22	0.000318	0.00583			TAG 50:3;0	0.0153	0.00803	0.0226	4.07e-05	0.000747			LPC 18:1;0	-0.2	-0.267	-0.132	7.97e-09	1.46e-07			TAG 50:1;0	0.0064
TAG 53:2;0	0.737	0.593	0.881	1.47e-22	2.58e-21			TAG 50:2;0	0.00726	0.0041	0.0104	7.21e-06	0.000112			TAG 48:1;0	0.0456	0.0305	0.0607	4.27e-09	7.01e-08			TAG 52:2;0	0.00282	0.00128	0.00437	0.00035	0.00589			TAG 49:1;0	0.12	0.0617	0.179	5.95e-05	0.001			TAG 51:2;0	0.196	0.129	0.263	1.1e-08	1.84e-07			TAG 50:2;0	0.00509
TAG 48:2;0	0.119	0.0951	0.142	5.13e-22	7.97e-21			TAG 53:2;0	0.166	0.0942	0.239	6.94e-06	0.000112			TAG 51:2;0	0.202	0.135	0.269	4.03e-09	7.01e-08			SM 40:2;2	0.0841	0.0372	0.131	0.00045	0.00699			PC 16:0;0_16:1;0	0.0551	0.0276	0.0826	9.1e-05	0.00131			TAG 48:1;0	0.0433	0.0282	0.0585	2.63e-08	4.09e-07			TAG 50:3;0	0.0124
TAG 54:2;0	0.181	0.144	0.218	1.42e-20	2.05e-19			DAG 18:1;0_18:1;0	0.125	0.0702	0.179	8.02e-06	0.000116			TAG 50:3;0	0.0413	0.0272	0.0554	1.21e-08	1.75e-07			TAG 53:2;0	0.13	0.057	0.203	0.0005	0.00721			TAG 51:2;0	0.0696	0.0349	0.104	8.67e-05	0.00131			TAG 53:2;0	0.378	0.245	0.511	3.13e-08	4.51e-07			TAG 52:2;0	0.00247
TAG 56:6;0	0.241	0.19	0.292	5.91e-20	7.96e-19			TAG 50:1;0	0.00837	0.00456	0.0122	1.8e-05	0.000243			TAG 53:2;0	0.386	0.254	0.519	1.55e-08	2.08e-07			TAG 50:2;0	0.00547	0.00225	0.00868	0.000871	0.011			TAG 53:2;0	0.134	0.065	0.204	0.000155	0.00209			TAG 50:3;0	0.04	0.0259	0.0541	3.6e-08	4.85e-07			TAG 54:2;0	0.0299
TAG 51:1;0	0.83	0.656	1	6.81e-20	8.59e-19			PC 16:0;0_16:1;0	0.0595	0.0302	0.0889	7.28e-05	0.000919			DAG 18:1;0_18:1;0	0.287	0.187	0.387	2.28e-08	2.88e-07			TAG 54:2;0	0.0319	0.0133	0.0506	0.000829	0.011			CE 20:3;0	0.0341	0.0163	0.052	0.000181	0.00229			DAG 18:1;0_18:1;0	0.28	0.18	0.38	4.82e-08	6.09e-07			CE 20:3;0	0.0293
PC O-16:1;0/18:2;0	-1.12	-1.36	-0.88	2.13e-19	2.53e-18			PC 18:0;0_20:4;0	0.0172	0.00855	0.0258	9.76e-05	0.00116			TAG 48:2;0	0.0602	0.0388	0.0815	4.06e-08	4.83e-07			CE 18:1;0	0.00149	0.000601	0.00237	0.00102	0.0121			DAG 18:1;0_18:1;0	0.0988	0.0466	0.151	0.000213	0.00253			LPE 16:0;0	-5.17	-7.05	-3.28	1.01e-07	1.2e-06			SM 35:2;4	0.238
LPC 18:2;0	-0.196	-0.239	-0.154	6.44e-19	7.23e-18			Cer 40:1;2	1.65	0.81	2.49	0.000125	0.00128			TAG 51:1;0	0.437	0.28	0.594	6.55e-08	7.35e-07			CE 20:4;0	0.00356	0.00141	0.00571	0.00122	0.0122			TAG 48:1;0	0.0144	0.00662	0.0222	0.000302	0.00339			CE 20:2;0	-0.608	-0.834	-0.383	1.48e-07	1.57e-06			TAG 51:2;0	0.0552
TAG 51:3;0	0.66	0.516	0.804	1.4e-18	1.49e-17			SM 36:2;2	0.206	0.102	0.31	0.000115	0.00128			CE 20:2;0	-0.624	-0.85	-0.398	7.57e-08	8.05e-07			Chol	0.000983	0.000384	0.00158	0.00131	0.0122			PC 16:0;0_18:1;0	0.00435	0.00195	0.00675	0.000399	0.00425			TAG 48:2;0	0.0577	0.0364	0.0791	1.44e-07	1.57e-06			TAG 53:2;0	0.107
LPC 17:2;0	-4.71	-5.75	-3.68	2.82e-18	2.62e-17			TAG 52:3;0	0.00387	0.00189	0.00584	0.000127	0.00128			LPE 16:0;0	-5.21	-7.1	-3.31	8.7e-08	8.79e-07			DAG 18:1;0_18:1;0	0.0901	0.0347	0.145	0.00146	0.0122			SM 35:2;4	0.268	0.119	0.417	0.000427	0.00431			TAG 51:1;0	0.424	0.267	0.582	1.61e-07	1.62e-06			TAG 48:1;0	0.012
PC O-18:1;0/16:0;0	-6.27	-7.65	-4.88	2.8e-18	2.62e-17			PC 16:1;0_18:0;0	0.369	0.18	0.558	0.000135	0.0013			TAG 48:0;0	0.143	0.0889	0.198	2.77e-07	2.54e-06			PC 16:0;0_16:1;0	0.048	0.0186	0.0774	0.0014	0.0122			SM 34:2;2	0.132	0.0567	0.208	0.000615	0.00565			TAG 54:2;0	0.0883	0.0545	0.122	3.47e-07	3.34e-06			PC 15:0;0_18:1;0	0.104
TAG 48:0;0	0.274	0.214	0.334	2.85e-18	2.62e-17			CE 18:1;0	0.00173	0.000835	0.00263	0.000158	0.00145			TAG 54:2;0	0.0892	0.0555	0.123	2.7e-07	2.54e-06			PC 16:1;0_18:0;0	0.313	0.125	0.5	0.00109	0.0122			TAG 48:0;0	0.0492	0.0212	0.0772	0.000596	0.00565			PC O-18:1;0/18:1;0	-7.97	-11.1	-4.86	6.07e-07	5.57e-06			PC 16:0;0_18:1;0	0.00359
TAG 56:5;0	0.438	0.341	0.534	2.98e-18	2.62e-17			SM 34:2;2	0.153	0.073	0.234	0.000192	0.00168			PC O-18:1;0/18:1;0	-8.16	-11.3	-5.04	3.32e-07	2.91e-06			PC 18:0;0_20:4;0	0.0139	0.00533	0.0224	0.00147	0.0122			PC 16:0;0_20:3;0	0.013	0.00532	0.0206	0.000905	0.00795			TAG 48:0;0	0.138	0.0837	0.193	7.75e-07	6.8e-06			LPC 18:2;0	-0.0285
PC O-18:2;0/18:1;0	-11.5	-14.1	-8.95	4.31e-18	3.63e-17			CE 20:4;0	0.0041	0.00192	0.00628	0.000232	0.00186			PC O-16:1;0/18:2;0	-0.541	-0.752	-0.331	5.53e-07	4.5e-06			SM 36:1;2	0.0802	0.0309	0.129	0.00144	0.0122			PC 18:0;0_20:4;0	0.0134	0.00524	0.0215	0.00127	0.0107			PC O-16:1;0/18:2;0	-0.529	-0.739	-0.318	9.47e-07	7.79e-06			CE 18:1;0	0.00121
PC O-18:0;0/18:2;0	-5.65	-6.94	-4.36	3.23e-17	2.61e-16			PC 16:0;0_18:1;0	0.00481	0.00225	0.00738	0.000239	0.00186			TAG 52:3;0	0.00928	0.00566	0.0129	5.57e-07	4.5e-06			TAG 50:1;0	0.00627	0.0024	0.0101	0.00151	0.0122			CE 18:1;0	0.00135	0.000507	0.00219	0.00171	0.0123			TAG 52:3;0	0.00907	0.00546	0.0127	9.64e-07	7.79e-06			TAG 48:0;0	0.0401
TAG 52:4;0	0.0387	0.0299	0.0476	4.35e-17	3.38e-16			PC 16:0;0_20:3;0	0.0154	0.00721	0.0235	0.000225	0.00186			PC O-18:1;0/16:0;0	-3.1	-4.32	-1.89	6.43e-07	4.99e-06			LPC 17:2;0	-0.795	-1.3	-0.287	0.00221	0.0158			LPC 17:2;0	-0.783	-1.27	-0.297	0.00163	0.0123			LPE 18:2;0	-1.43	-2.01	-0.855	1.34e-06	1.04e-05			LPC 17:2;0	-0.669
CE 16:1;0	0.0214	0.0164	0.0263	8.12e-17	6.08e-16			TAG 48:1;0	0.0154	0.00711	0.0237	0.000283	0.00205			TAG 49:1;0	0.291	0.175	0.407	9.67e-07	7.23e-06			LPC 18:2;0	-0.0321	-0.0527	-0.0115	0.00226	0.0158			PC 15:0;0_18:1;0	0.113	0.0431	0.182	0.00154	0.0123			PC O-18:1;0/16:0;0	-3	-4.22	-1.78	1.48e-06	1.1e-05			PC O-16:0;0/16:1;0	0.831
PC O-18:2;0/18:2;0	-2.21	-2.73	-1.69	1.56e-16	1.12e-15			TAG 51:3;0	0.13	0.06	0.2	0.000284	0.00205			LPE 18:2;0	-1.45	-2.03	-0.87	1.07e-06	7.75e-06			PE O-16:1;0/20:4;0	0.205	0.0739	0.335	0.00218	0.0158			SM 36:2;2	0.158	0.0595	0.256	0.00168	0.0123			TAG 49:1;0	0.278	0.163	0.394	2.78e-06	2e-05			Chol	0.000782
DAG 18:1;0_18:2;0	0.662	0.507	0.818	2.2e-16	1.48e-15			Cer 42:2;2	0.852	0.389	1.32	0.000322	0.00224			PC O-16:0;0/18:1;0	-1.81	-2.57	-1.04	3.69e-06	2.57e-05			SM 35:2;4	0.247	0.0897	0.404	0.0021	0.0158			LPC 18:2;0	-0.031	-0.0506	-0.0114	0.00199	0.0138			PC 18:0;0_20:4;0	0.0358	0.0204	0.0512	5.77e-06	4.02e-05
PC 16:0;0_20:3;0	0.0712	0.0545	0.0879	2.15e-16	1.48e-15			SM 35:2;4	0.288	0.129	0.448	0.000392	0.00264			PC 16:0;0_20:3;0	0.0344	0.0198	0.0491	4.28e-06	2.88e-05			Cer 40:1;2	1.3	0.459	2.13	0.00244	0.0164			TAG 52:3;0	0.00293	0.00105	0.00481	0.00226	0.0152			PC 16:0;0_20:3;0	0.0338	0.0192	0.0484	6.21e-06	4.18e-05
PC O-18:1;0/18:2;0	-2.29	-2.84	-1.75	6.65e-16	4.33e-15			LPC 17:2;0	-0.932	-1.45	-0.415	0.000425	0.00277			PC O-18:1;0/18:2;0	-1.11	-1.59	-0.636	5.41e-06	3.41e-05			SM 42:2;2	0.026	0.00892	0.0431	0.0029	0.0189			Cer 42:2;2	0.669	0.233	1.1	0.00265	0.0172			TAG 56:6;0	0.105	0.0591	0.15	7.38e-06	4.81e-05
TAG 54:3;0	0.0472	0.0358	0.0586	1.11e-15	7.02e-15			SM 36:1;2	0.0898	0.0398	0.14	0.000439	0.00277			TAG 56:6;0	0.107	0.061	0.152	5.29e-06	3.41e-05			CE 16:0;0	0.00293	0.000978	0.00488	0.00328	0.0201			TAG 54:3;0	0.00798	0.00273	0.0132	0.0029	0.0183			PC O-16:0;0/18:1;0	-1.74	-2.5	-0.98	8.04e-06	4.92e-05
PC O-16:0;0/18:1;0	-3.63	-4.51	-2.76	1.16e-15	7.11e-15			PC 16:0;0_20:4;0	0.00693	0.00304	0.0108	0.000489	0.00299			PC 18:0;0_20:4;0	0.0357	0.0202	0.0512	6.51e-06	3.95e-05			SM 38:2;2	0.279	0.0938	0.464	0.00319	0.0201			PC O-16:0;0/16:1;0	0.914	0.311	1.52	0.00301	0.0184			SM 36:1;2	0.204	0.115	0.293	7.82e-06	4.92e-05
PC 16:0;0_16:1;0	0.25	0.189	0.312	2.28e-15	1.36e-14			LPC 18:2;0	-0.0358	-0.0567	-0.0149	0.000818	0.00486			PC O-18:0;0/18:2;0	-2.66	-3.81	-1.51	6.65e-06	3.95e-05			Cer 42:2;2	0.685	0.225	1.14	0.00351	0.0208			PC O-16:1;0/18:2;0	-0.167	-0.279	-0.0557	0.00333	0.0198			PC O-18:1;0/18:2;0	-1.08	-1.55	-0.599	1.08e-05	6.44e-05
PC O-16:1;0/18:1;0	-7.05	-8.8	-5.29	8.61e-15	4.97e-14			CE 16:0;0	0.00335	0.00137	0.00532	0.000907	0.00524			PC 16:0;0_16:1;0	0.123	0.0689	0.176	8.3e-06	4.68e-05			PC 16:0;0_18:1;0	0.00378	0.00122	0.00634	0.00382	0.0221			PC 16:0;0_20:4;0	0.00526	0.0016	0.00892	0.00486	0.028			PC 18:2;0_18:2;0	-0.0854	-0.123	-0.0473	1.18e-05	6.75e-05
TAG 53:3;0	0.62	0.464	0.775	1.51e-14	8.45e-14			TAG 52:4;0	0.00725	0.00293	0.0116	0.00102	0.00572			PC 18:2;0_18:2;0	-0.0871	-0.125	-0.0489	8.34e-06	4.68e-05			PC 16:0;0_20:3;0	0.0116	0.0035	0.0197	0.00505	0.0283			DAG 16:0;0_18:2;0	0.251	0.0743	0.428	0.00543	0.0298			PC O-18:0;0/18:2;0	-2.58	-3.73	-1.43	1.2e-05	6.75e-05
PC O-18:1;0/18:1;0	-14.2	-17.8	-10.6	2.5e-14	1.37e-13			TAG 54:3;0	0.00924	0.00371	0.0148	0.00107	0.00582			SM 36:1;2	0.202	0.113	0.292	9.62e-06	5.25e-05			TAG 48:1;0	0.0119	0.00351	0.0202	0.00543	0.0296			TAG 46:0;0	0.0599	0.0177	0.102	0.00546	0.0298			PC 16:0;0_16:1;0	0.118	0.064	0.171	1.85e-05	0.000101
TAG 50:4;0	0.21	0.156	0.264	5.15e-14	2.74e-13			Chol	0.00101	0.0004	0.00162	0.0012	0.00637			CE 16:1;0	0.00968	0.00532	0.014	1.44e-05	7.68e-05			SM 39:2;2	0.575	0.161	0.989	0.00653	0.0338			TAG 48:3;0	0.0464	0.0136	0.0792	0.00565	0.0301			TAG 56:5;0	0.187	0.101	0.274	2.44e-05	0.00013
TAG 49:1;0	0.505	0.375	0.635	6.19e-14	3.21e-13			TAG 50:4;0	0.0424	0.0167	0.068	0.00123	0.00639			PC 18:1;0_18:2;0	-0.0428	-0.0624	-0.0232	1.99e-05	9.83e-05			SM 41:2;2	0.108	0.0305	0.186	0.00638	0.0338			PC O-18:1;0/18:1;0	-2.32	-3.97	-0.674	0.00582	0.0302			PC 18:1;0_18:2;0	-0.0419	-0.0614	-0.0223	2.92e-05	0.000151
CE 20:2;0	-1.02	-1.28	-0.753	8.25e-14	4.14e-13			DAG 18:1;0_18:2;0	0.124	0.0485	0.2	0.00135	0.00679			PC O-16:1;0/18:1;0	-3.34	-4.87	-1.81	1.94e-05	9.83e-05			CE 17:1;0	0.0624	0.0173	0.107	0.00671	0.0339			SM 36:1;2	0.0657	0.0187	0.113	0.0062	0.0313			CE 16:1;0	0.00922	0.00486	0.0136	3.62e-05	0.000179
PC 18:0;0_20:4;0	0.0692	0.0513	0.0872	8.4e-14	4.14e-13			DAG 16:0;0_18:2;0	0.303	0.116	0.49	0.00153	0.00753			TAG 56:5;0	0.19	0.103	0.277	1.96e-05	9.83e-05			CE 18:0;0	0.041	0.0111	0.0708	0.00718	0.0343			Cer 40:1;2	1.11	0.311	1.92	0.00662	0.0326			CE 20:4;0	0.00825	0.00435	0.0122	3.63e-05	0.000179
PC O-16:0;0/18:2;0	-1.39	-1.75	-1.03	1.58e-13	7.6e-13			SM 40:2;2	0.0768	0.0292	0.124	0.00159	0.00763			CE 20:4;0	0.00832	0.00441	0.0122	3.29e-05	0.000158			PC 16:0;0_20:4;0	0.00528	0.00143	0.00914	0.0073	0.0343			PC 16:0;0_22:4;0	0.141	0.0382	0.244	0.00723	0.0347			PC O-16:1;0/18:1;0	-3.21	-4.73	-1.68	4.08e-05	0.000196
TAG 52:5;0	0.12	0.0888	0.152	1.7e-13	7.98e-13			TAG 48:3;0	0.0561	0.0211	0.091	0.00172	0.00809			PC O-16:0;0/18:2;0	-0.662	-0.977	-0.347	3.94e-05	0.000185			PC O-16:0;0/20:4;0	0.143	0.0388	0.248	0.00727	0.0343			Chol	0.000778	0.000204	0.00135	0.00796	0.0374			PC O-16:0;0/18:2;0	-0.642	-0.956	-0.328	6.46e-05	0.000304
TAG 56:7;0	0.122	0.0894	0.155	6.72e-13	3.08e-12			PE O-16:1;0/20:4;0	0.212	0.0781	0.345	0.00192	0.00881			TAG 51:3;0	0.27	0.141	0.4	4.47e-05	0.000205			PC 15:0;0_18:1;0	0.0997	0.0261	0.173	0.00799	0.0367			CE 20:4;0	0.00268	0.000624	0.00474	0.0107	0.0492			PC O-18:2;0/18:1;0	-4.6	-6.86	-2.34	7.05e-05	0.000324
LPC 18:1;0	-0.291	-0.371	-0.211	2.07e-12	9.29e-12			CE 17:1;0	0.072	0.0264	0.118	0.002	0.00899			PC O-16:1;0/18:0;0	-16.1	-23.8	-8.37	4.78e-05	0.000215			CE 22:6;0	0.018	0.00442	0.0317	0.00948	0.0425			TAG 52:4;0	0.00531	0.00122	0.0094	0.011	0.0495			TAG 51:3;0	0.26	0.131	0.389	8.52e-05	0.000383
PC 18:2;0_18:2;0	-0.162	-0.206	-0.117	2.24e-12	9.82e-12			Cer 42:1;2	0.473	0.172	0.774	0.00207	0.0091			LPC 22:6;0	-1.22	-1.82	-0.628	5.9e-05	0.000259			SM 40:1;2	0.0521	0.0126	0.0917	0.00985	0.0433											PC 18:1;0_18:3;0	-0.535	-0.804	-0.266	0.000105	0.000461
PC O-18:2;0/18:0;0	-23.4	-29.9	-17	2.35e-12	1.01e-11			PC O-18:1;0/18:1;0	-2.73	-4.47	-0.99	0.00213	0.00915			PC O-18:2;0/18:1;0	-4.61	-6.87	-2.36	6.43e-05	0.000271			DAG 16:0;0_18:2;0	0.243	0.0569	0.429	0.0106	0.0438											LPC 22:6;0	-1.17	-1.77	-0.577	0.000118	0.000508
PC O-18:2;0/16:0;0	-4.56	-5.83	-3.3	2.69e-12	1.13e-11			TAG 56:5;0	0.0749	0.0268	0.123	0.0023	0.00968			TAG 46:0;0	0.171	0.0877	0.255	6.42e-05	0.000271			PC 16:0;0_22:6;0	0.00758	0.00177	0.0134	0.0106	0.0438											TAG 46:0;0	0.164	0.0803	0.248	0.00013	0.000545
SM 36:2;2	0.762	0.542	0.982	1.88e-11	7.76e-11			PI 18:0;0_20:4;0	0.0518	0.0184	0.0851	0.00241	0.00992			DAG 16:0;0_18:2;0	0.691	0.35	1.03	7.64e-05	0.000315			TAG 52:3;0	0.0026	0.00061	0.0046	0.0105	0.0438											DAG 16:0;0_18:2;0	0.665	0.325	1.01	0.000134	0.000553
DAG 16:0;0_18:2;0	1.35	0.961	1.74	2.25e-11	9.1e-11			PC 15:0;0_18:1;0	0.114	0.0392	0.188	0.0028	0.0113			PC 18:1;0_18:3;0	-0.533	-0.803	-0.263	0.000118	0.000467			PC O-18:1;0/18:1;0	-2.23	-3.95	-0.515	0.0109	0.044											PC O-16:1;0/18:0;0	-15.1	-22.9	-7.31	0.000151	0.000608
PC 16:0;0_20:4;0	0.0279	0.0197	0.0361	3.36e-11	1.33e-10			Cer 40:2;2	4.33	1.47	7.19	0.00301	0.0119			PC O-16:1;0/16:0;0	-1.34	-2.03	-0.66	0.00012	0.000467			SM 37:1;2	0.482	0.108	0.855	0.0116	0.0459											PC O-16:1;0/16:0;0	-1.31	-1.99	-0.632	0.000164	0.000651
PC O-16:1;0/16:0;0	-2.71	-3.51	-1.91	3.97e-11	1.54e-10			TAG 48:0;0	0.0449	0.015	0.0748	0.00326	0.0127			PC O-18:2;0/16:0;0	-2.15	-3.24	-1.06	0.000117	0.000467			PE O-18:2;0/20:4;0	0.115	0.0245	0.205	0.0127	0.0494											DAG 18:1;0_18:2;0	0.266	0.128	0.405	0.000173	0.000673
TAG 54:4;0	0.0415	0.0287	0.0543	2.84e-10	1.08e-09			CE 18:0;0	0.0453	0.015	0.0756	0.00341	0.0128			DAG 18:1;0_18:2;0	0.272	0.133	0.411	0.000129	0.000492																			PC O-18:2;0/16:0;0	-2.09	-3.17	-0.998	0.000177	0.000676
CE 20:4;0	0.0148	0.0102	0.0194	4.82e-10	1.8e-09			PC 18:0;0_22:6;0	0.0294	0.00973	0.049	0.00342	0.0128			TAG 56:7;0	0.0562	0.0272	0.0851	0.00015	0.00056																			PC 16:1;0_18:0;0	0.662	0.315	1.01	0.000192	0.000719
TAG 56:4;0	0.771	0.53	1.01	5.06e-10	1.86e-09			TAG 52:5;0	0.0225	0.00735	0.0376	0.00362	0.0133			PC 16:1;0_18:0;0	0.674	0.325	1.02	0.000157	0.000578																			LPE 18:1;0	-1.95	-2.97	-0.918	0.000215	0.000782
TAG 54:6;0	0.0967	0.0663	0.127	6.59e-10	2.38e-09			Cer 41:1;2	1.21	0.375	2.04	0.00452	0.0163			LPE 18:1;0	-1.97	-3.01	-0.943	0.000182	0.000657																			SM 37:1;2	1.28	0.605	1.96	0.000217	0.000782
TAG 54:5;0	0.0562	0.0383	0.074	9.63e-10	3.41e-09			PC 16:0;0_22:6;0	0.00831	0.00241	0.0142	0.00579	0.0199			PC O-18:2;0/18:2;0	-0.867	-1.32	-0.41	0.000207	0.000733																			TAG 56:7;0	0.0542	0.0253	0.0831	0.000249	0.000881
PI 18:0;0_20:4;0	0.221	0.15	0.291	1.23e-09	4.27e-09			PC 18:0;0_22:5;0	0.115	0.0332	0.196	0.00581	0.0199			PC 18:1;0_18:1;0	-0.0899	-0.137	-0.0423	0.000221	0.00077																			PC 18:1;0_18:1;0	-0.0882	-0.136	-0.0406	0.000286	0.000962
TAG 46:0;0	0.302	0.205	0.399	1.49e-09	5.11e-09			SM 42:2;2	0.0246	0.00719	0.042	0.00566	0.0199			Chol	0.00205	0.000959	0.00314	0.000241	0.000827																			PI 18:0;0_20:4;0	0.111	0.0512	0.171	0.000283	0.000962
SM 36:1;2	0.329	0.223	0.435	1.53e-09	5.16e-09			LPC 16:1;0	0.491	0.137	0.846	0.00659	0.0222			PI 18:1;0_18:1;0	-1.48	-2.28	-0.689	0.000261	0.000877																			TAG 54:3;0	0.0188	0.00867	0.0289	0.000281	0.000962
PC 16:1;0_18:0;0	1.24	0.835	1.64	2.2e-09	7.3e-09			SM 38:2;2	0.258	0.0703	0.446	0.00713	0.0236			PI 18:0;0_20:4;0	0.112	0.0517	0.172	0.00027	0.000879																			PI 18:1;0_18:1;0	-1.46	-2.26	-0.671	0.000304	0.00101
TAG 48:3;0	0.23	0.155	0.306	2.94e-09	9.58e-09			SM 40:1;2	0.055	0.0147	0.0952	0.00749	0.0244			TAG 54:3;0	0.0189	0.00877	0.029	0.000266	0.000879																			PC O-18:2;0/18:2;0	-0.84	-1.3	-0.384	0.000317	0.00103
LPE 16:0;0	-6.93	-9.21	-4.66	3.1e-09	9.93e-09			PC 16:0;0_20:2;0	0.0944	0.0249	0.164	0.00786	0.0252			PI 18:1;0_18:2;0	-2.25	-3.46	-1.04	0.00028	0.000898																			Chol	0.00199	0.000904	0.00308	0.000347	0.00111
PI 16:0;0_20:4;0	1.78	1.2	2.37	3.16e-09	9.98e-09			TAG 46:0;0	0.0606	0.0159	0.105	0.00797	0.0252			SM 37:1;2	1.26	0.578	1.94	0.000297	0.000936																			PC 16:0;0_20:4;0	0.0128	0.00574	0.0198	0.000374	0.00118
Cer 40:1;2	5.44	3.64	7.23	3.86e-09	1.2e-08			TAG 56:6;0	0.0334	0.00837	0.0585	0.00899	0.0279			PI 16:0;0_20:4;0	0.922	0.418	1.43	0.000349	0.00107																			PI 16:0;0_20:4;0	0.91	0.407	1.41	0.00041	0.00126
TAG 56:3;0	0.709	0.474	0.945	4.7e-09	1.44e-08			PC 18:0;0_20:2;0	0.271	0.0668	0.475	0.00935	0.0282			TAG 52:4;0	0.0145	0.00658	0.0225	0.000351	0.00107																			TAG 52:4;0	0.0143	0.00639	0.0223	0.000413	0.00126
TAG 53:4;0	0.89	0.583	1.2	1.81e-08	5.46e-08			PC O-16:0;0/20:4;0	0.141	0.0348	0.248	0.00937	0.0282			PE O-16:1;0/20:4;0	0.442	0.199	0.684	0.000377	0.00114																			PI 18:1;0_18:2;0	-2.18	-3.39	-0.969	0.000428	0.00129
PC 18:1;0_18:2;0	-0.0661	-0.0894	-0.0428	3.43e-08	1.02e-07			PC 18:1;0_20:3;0	0.0717	0.0171	0.126	0.0102	0.0301			PC 16:0;0_20:4;0	0.0127	0.00565	0.0197	0.000419	0.00125																			PE O-16:1;0/20:4;0	0.431	0.189	0.674	0.000492	0.00146
LPE 18:2;0	-1.97	-2.67	-1.27	3.49e-08	1.02e-07			TAG 53:4;0	0.188	0.0446	0.332	0.0103	0.0301			CE 18:0;0	0.0979	0.0434	0.152	0.000444	0.0013																			CE 18:0;0	0.0934	0.0388	0.148	0.000808	0.00233
PC O-16:1;0/18:0;0	-25.6	-34.8	-16.5	5.05e-08	1.46e-07			CE 22:6;0	0.0181	0.0042	0.032	0.0107	0.0309			LPC 18:0;0	-0.111	-0.174	-0.0474	0.000634	0.00183																			LPC 18:0;0	-0.109	-0.172	-0.0453	0.000807	0.00233
Cer 40:2;2	16.9	10.8	22.9	6.67e-08	1.9e-07			PC O-16:1;0/18:2;0	-0.151	-0.27	-0.0321	0.0129	0.0366			PC O-18:2;0/18:0;0	-9.87	-15.5	-4.19	0.000672	0.00191																			PC O-18:2;0/18:0;0	-9.55	-15.2	-3.88	0.000983	0.0028
Cer 42:2;2	2.71	1.72	3.7	9.88e-08	2.77e-07			CE 18:3;0	0.00727	0.00146	0.0131	0.0143	0.04			LPC 17:1;0	-1.14	-1.8	-0.469	0.000864	0.00242																			PI 18:2;0_18:2;0	-1.84	-2.95	-0.733	0.00116	0.00325
PC 16:0;0_22:4;0	0.612	0.379	0.845	3.22e-07	8.91e-07			PC O-18:2;0/18:2;0	-0.315	-0.568	-0.0614	0.015	0.0413			TAG 50:4;0	0.0809	0.0331	0.129	0.000926	0.00256																			SM 39:2;2	1.25	0.492	2	0.00123	0.00339
PC O-18:0;0/14:0;0	-2.98	-4.11	-1.84	3.4e-07	9.29e-07			PI 18:0;0_20:3;0	0.233	0.0451	0.42	0.0151	0.0413			Cer 40:2;2	8.59	3.48	13.7	0.00101	0.00275																			LPE 18:0;0	-2.56	-4.11	-1.01	0.00126	0.00343
PE 18:0;0_20:4;0	0.39	0.237	0.542	6.21e-07	1.67e-06			PC 16:0;0_22:4;0	0.134	0.0252	0.243	0.0159	0.0424			LPE 18:0;0	-2.61	-4.16	-1.05	0.00104	0.00279																			LPC 17:1;0	-1.1	-1.77	-0.432	0.00128	0.00344
Cer 42:1;2	1.61	0.963	2.25	1.13e-06	3e-06			TAG 54:4;0	0.00748	0.0014	0.0136	0.0159	0.0424			PI 18:2;0_18:2;0	-1.87	-2.98	-0.752	0.00105	0.00279																			TAG 50:4;0	0.0776	0.03	0.125	0.00143	0.00381
PI 18:0;0_20:3;0	0.997	0.596	1.4	1.24e-06	3.24e-06			PC O-16:0;0/16:1;0	0.781	0.139	1.42	0.0171	0.0443			SM 39:2;2	1.24	0.484	2	0.00133	0.00348																			Cer 40:2;2	8.03	2.91	13.1	0.00212	0.00548
CE 18:0;0	0.161	0.0954	0.226	1.53e-06	3.95e-06			PC O-16:0;0/20:3;0	0.919	0.164	1.67	0.0171	0.0443			PC O-16:0;0/20:4;0	0.308	0.117	0.499	0.00159	0.00412																			PC O-16:0;0/20:4;0	0.3	0.109	0.49	0.00209	0.00548
SM 34:2;2	0.424	0.251	0.597	1.76e-06	4.49e-06			SM 38:1;2	0.0835	0.0143	0.153	0.0181	0.0463			LPC 16:0;0	-0.0366	-0.0599	-0.0133	0.0021	0.00537																			SM 38:2;2	0.53	0.192	0.868	0.00214	0.00548
LPC 22:6;0	-1.72	-2.44	-1.01	2.63e-06	6.64e-06			Cer 41:2;2	3.07	0.493	5.65	0.0196	0.0489			Cer 40:1;2	2.4	0.863	3.94	0.00225	0.00569																			TAG 53:3;0	0.212	0.0732	0.351	0.0028	0.00707
PI 18:2;0_18:2;0	-3.14	-4.46	-1.82	3.31e-06	8.26e-06			PE O-18:2;0/20:4;0	0.109	0.0174	0.201	0.0198	0.0489			SM 38:2;2	0.524	0.185	0.862	0.00249	0.00621																			LPC 16:0;0	-0.0354	-0.0587	-0.012	0.003	0.00741
PC 18:0;0_22:5;0	0.416	0.241	0.591	3.48e-06	8.56e-06			SM 37:1;2	0.452	0.0717	0.832	0.0199	0.0489			TAG 53:3;0	0.213	0.0744	0.351	0.00263	0.00647																			PC 16:0;0_22:4;0	0.302	0.103	0.501	0.00301	0.00741
Cer 41:1;2	4.27	2.47	6.06	3.6e-06	8.75e-06											PC 16:0;0_22:4;0	0.306	0.106	0.505	0.00268	0.00651																			TAG 52:5;0	0.0419	0.0141	0.0698	0.00321	0.00782
PI 18:1;0_18:1;0	-2.19	-3.14	-1.25	5.84e-06	1.41e-05											TAG 52:5;0	0.0424	0.0144	0.0703	0.003	0.00722																			Cer 40:1;2	2.3	0.767	3.84	0.00334	0.00804
LPC 18:0;0	-0.175	-0.251	-0.0989	7.15e-06	1.7e-05											Cer 42:2;2	1.25	0.406	2.09	0.00368	0.00876																			SM 40:2;2	0.123	0.037	0.209	0.0051	0.0121
LPC 17:1;0	-1.84	-2.64	-1.04	7.43e-06	1.75e-05											Cer 41:2;2	6.8	2.2	11.4	0.00384	0.00903																			Cer 42:2;2	1.17	0.328	2.01	0.00647	0.0152
PC 18:1;0_20:3;0	0.268	0.151	0.385	7.7e-06	1.79e-05											SM 40:2;2	0.122	0.0358	0.208	0.00555	0.0129																			SM 32:1;2	0.213	0.0579	0.368	0.00716	0.0166
CE 18:3;0	0.0284	0.0159	0.0409	8.89e-06	2.04e-05											LPC 15:0;0	-0.615	-1.06	-0.171	0.00671	0.0154																			SM 41:1;2	0.211	0.0568	0.365	0.00734	0.0168
PC 16:0;0_20:2;0	0.332	0.184	0.481	1.29e-05	2.92e-05											SM 32:1;2	0.213	0.058	0.368	0.00715	0.0162																			Cer 41:2;2	6.29	1.69	10.9	0.00747	0.0169
Chol	0.00293	0.00162	0.00425	1.36e-05	3.05e-05											PC O-16:0;0/20:3;0	1.84	0.488	3.19	0.00771	0.0173																			LPC 15:0;0	-0.589	-1.03	-0.144	0.00962	0.0216
TAG 54:7;0	0.169	0.0925	0.245	1.54e-05	3.43e-05											CE 17:1;0	0.112	0.0296	0.195	0.00782	0.0174																			SM 40:1;2	0.0953	0.023	0.168	0.00983	0.0218
CE 17:1;0	0.213	0.115	0.311	2.28e-05	5e-05											SM 41:1;2	0.209	0.0549	0.364	0.00791	0.0174																			PC O-16:0;0/20:3;0	1.77	0.424	3.12	0.0101	0.0221
PI 18:1;0_18:2;0	-3.07	-4.51	-1.63	3.04e-05	6.61e-05											Cer 41:1;2	1.99	0.477	3.5	0.00998	0.0216																			CE 17:1;0	0.105	0.0222	0.187	0.0129	0.028
PE O-18:1;0/18:2;0	-1.18	-1.74	-0.628	3.2e-05	6.88e-05											TAG 48:3;0	0.0863	0.0206	0.152	0.0101	0.0216																			LPE 22:6;0	-1.42	-2.55	-0.298	0.0132	0.0283
PC 17:0;0_20:4;0	0.326	0.17	0.483	4.68e-05	9.95e-05											LPE 22:6;0	-1.47	-2.6	-0.347	0.0104	0.0221																			SM 35:1;2	0.566	0.117	1.02	0.0136	0.0289
TAG 56:8;0	0.132	0.0684	0.196	5.23e-05	0.00011											SM 40:1;2	0.0945	0.0221	0.167	0.0106	0.0222																			TAG 56:4;0	0.261	0.0527	0.469	0.0141	0.0297
PE O-16:1;0/20:4;0	0.602	0.309	0.895	5.99e-05	0.000125											PC 18:1;0_20:3;0	0.127	0.0281	0.225	0.0118	0.0246																			PC 18:1;0_20:3;0	0.123	0.0243	0.221	0.0146	0.0304
PC 18:1;0_18:1;0	-0.117	-0.174	-0.0595	6.75e-05	0.000139											Cer 42:1;2	0.697	0.152	1.24	0.0122	0.0252																			PC 17:0;0_20:4;0	0.162	0.0309	0.293	0.0155	0.0319
Cer 41:2;2	11.2	5.72	16.8	6.94e-05	0.000142											TAG 56:4;0	0.261	0.0523	0.471	0.0143	0.0292																			Cer 41:1;2	1.85	0.34	3.37	0.0164	0.0335
PC 18:0;0_18:1;0	0.0709	0.0345	0.107	0.000143	0.00029											PC 16:0;0_20:2;0	0.155	0.0294	0.28	0.0156	0.0315																			Cer 42:1;2	0.662	0.117	1.21	0.0173	0.0347
PC 16:0;0_18:1;0	0.0107	0.00515	0.0163	0.000166	0.000333											SM 35:1;2	0.551	0.101	1	0.0165	0.0329																			PC 16:0;0_20:2;0	0.152	0.0269	0.277	0.0173	0.0347
PE 18:0;0_18:2;0	0.339	0.153	0.525	0.000357	0.000707											SM 33:2;2	1.49	0.253	2.72	0.0183	0.0362																			TAG 48:3;0	0.0779	0.0123	0.144	0.02	0.0395
SM 37:1;2	1.46	0.643	2.28	0.000483	0.000948											PC 17:0;0_20:4;0	0.157	0.0253	0.288	0.0195	0.0378																			SM 33:2;2	1.45	0.219	2.68	0.021	0.0412
LPC 15:0;0	-0.939	-1.47	-0.404	0.000594	0.00115											PE O-18:1;0/18:2;0	-0.557	-1.02	-0.0902	0.0194	0.0378																			TAG 54:4;0	0.0131	0.00195	0.0242	0.0212	0.0412
Cer 43:2;2	11.1	4.73	17.4	0.000637	0.00123											SM 39:1;2	0.314	0.0451	0.583	0.0221	0.0422																			SM 39:1;2	0.315	0.0466	0.584	0.0215	0.0414
CE 14:0;0	0.0613	0.026	0.0966	0.000673	0.00128											TAG 56:3;0	0.241	0.0349	0.447	0.022	0.0422																			PE O-18:1;0/18:2;0	-0.537	-1	-0.0709	0.024	0.0457
CE 16:0;0	0.00733	0.00306	0.0116	0.000794	0.0015											LPC 20:5;0	-0.87	-1.62	-0.12	0.023	0.0435
CE 18:1;0	0.00331	0.00136	0.00526	0.000888	0.00166											TAG 54:4;0	0.0129	0.00172	0.024	0.0237	0.0443
SM 34:1;2	-0.0378	-0.0601	-0.0155	0.000896	0.00166											PC O-18:0;0/14:0;0	-1.11	-2.08	-0.147	0.0239	0.0443
HexCer 42:2;2	-3.62	-5.77	-1.46	0.00103	0.00189
PC 18:1;0_18:3;0	-0.54	-0.862	-0.218	0.00105	0.00191
PC O-16:0;0/20:4;0	0.384	0.154	0.614	0.0011	0.00198
PC O-16:0;0/20:3;0	2.61	0.975	4.24	0.00177	0.00316
PC 18:0;0_18:3;0	0.311	0.11	0.511	0.00238	0.00421
SM 40:1;2	0.135	0.0481	0.222	0.00239	0.00421
PC 18:0;0_22:6;0	0.065	0.0229	0.107	0.00248	0.00432
TAG 58:8;0	0.224	0.0784	0.369	0.0026	0.0045
LPC 16:0;0	-0.043	-0.0712	-0.0149	0.00278	0.00476
LPE 18:1;0	-1.9	-3.16	-0.644	0.00306	0.0052
LPE 22:6;0	-2.05	-3.41	-0.691	0.00315	0.0053
SM 38:1;2	0.225	0.0754	0.375	0.00326	0.00544
PC 18:0;0_20:2;0	0.658	0.218	1.1	0.00339	0.00561
LPE 18:0;0	-2.79	-4.67	-0.904	0.00376	0.00618
PC O-18:0;0/20:4;0	-0.753	-1.27	-0.237	0.00426	0.00695
PE 16:0;0_20:4;0	0.575	0.18	0.971	0.00443	0.00716
CE 20:1;0	-0.824	-1.4	-0.251	0.00485	0.00778
PC 17:0;0_20:3;0	0.273	0.0825	0.463	0.005	0.00795
PC 16:0;0_18:3;0	0.156	0.0447	0.267	0.006	0.00947
PI 16:0;0_18:2;0	1.07	0.3	1.84	0.00652	0.0102
PC 18:1;0_20:4;0	0.121	0.0299	0.212	0.00927	0.0144
PC 14:0;0_18:1;0	0.389	0.0918	0.685	0.0103	0.016
LPC 16:1;0	0.999	0.229	1.77	0.011	0.0169
SM 33:1;2	-0.27	-0.485	-0.055	0.0139	0.0211
SM 38:2;2	0.507	0.0993	0.916	0.0149	0.0224
PC 18:2;0_20:4;0	-0.188	-0.34	-0.0357	0.0156	0.0233
PC 14:0;0_16:0;0	0.422	0.068	0.776	0.0195	0.0288
PC 17:0;0_18:2;0	-0.083	-0.153	-0.0134	0.0195	0.0288
SM 32:1;2	0.22	0.0333	0.407	0.021	0.0307
PC O-16:2;0/18:0;0	-12.5	-23.2	-1.7	0.0233	0.0338
PC 16:0;0_20:1;0	0.974	0.125	1.82	0.0246	0.0356
PC 18:0;0_20:5;0	0.0584	0.0042	0.113	0.0347	0.0497
[truncated: 4 more columns]

## Sheet: WHR models
WHR ~ feature + age + sex								WHR ~ feature + age + sex + BMI								WHR ~ feature + age + sex + BFP								WHR ~ feature + age + sex + BMI + BFP								WHR ~ feature + age + sex + ns(BMI,df=3)								WHR ~ feature + age + sex + ns(BFP,df=3)								WHR ~ feature + age + sex + ns(BMI,df=3) + ns(BFP,df=3)
lipid	beta	CI low	CI high	p-value	BH			lipid	beta	CI low	CI high	p-value	BH			lipid	beta	CI low	CI high	p-value	BH			lipid	beta	CI low	CI high	p-value	BH			lipid	beta	CI low	CI high	p-value	BH			lipid	beta	CI low	CI high	p-value	BH			lipid	beta
TAG 52:2;0	0.000169	0.000142	0.000195	5.81e-34	1.17e-31			TAG 52:2;0	9.74e-05	7.29e-05	0.000122	1.46e-14	2.94e-12			TAG 52:2;0	8.6e-05	6.06e-05	0.000111	4.95e-11	9.99e-09			TAG 52:2;0	8.45e-05	5.93e-05	0.00011	7.77e-11	1.57e-08			TAG 52:2;0	9.15e-05	6.7e-05	0.000116	4.67e-13	9.44e-11			TAG 50:2;0	0.000167	0.000114	0.000219	8.8e-10	8.89e-08			TAG 50:2;0	0.000157
TAG 50:1;0	0.000409	0.000344	0.000474	6.91e-33	6.98e-31			DAG 16:0;0_18:1;0	0.00464	0.00341	0.00587	2.78e-13	2.29e-11			DAG 18:1;0_18:1;0	0.00293	0.00202	0.00384	3.82e-10	2.03e-08			DAG 18:1;0_18:1;0	0.00287	0.00197	0.00378	6e-10	3.03e-08			DAG 16:0;0_18:1;0	0.00437	0.00315	0.0056	5.38e-12	4.14e-10			TAG 52:2;0	8.02e-05	5.52e-05	0.000105	5.07e-10	8.89e-08			TAG 52:2;0	7.58e-05
TAG 50:2;0	0.000347	0.000291	0.000402	2.67e-32	1.8e-30			TAG 50:2;0	0.000195	0.000143	0.000247	3.4e-13	2.29e-11			TAG 52:3;0	0.000104	7.2e-05	0.000137	3.56e-10	2.03e-08			TAG 52:3;0	0.000102	7.03e-05	0.000135	5.57e-10	3.03e-08			TAG 50:2;0	0.000183	0.000132	0.000235	6.15e-12	4.14e-10			DAG 18:1;0_18:1;0	0.00271	0.00181	0.00361	4.07e-09	1.89e-07			TAG 52:4;0	0.000201
DAG 16:0;0_18:1;0	0.00813	0.00681	0.00945	1.93e-31	9.73e-30			DAG 18:1;0_18:1;0	0.00331	0.00242	0.0042	5.56e-13	2.81e-11			TAG 52:4;0	0.000226	0.000156	0.000296	4.01e-10	2.03e-08			TAG 52:4;0	0.000223	0.000153	0.000293	5.18e-10	3.03e-08			TAG 50:1;0	0.000214	0.000153	0.000275	8.55e-12	4.32e-10			TAG 52:3;0	9.51e-05	6.32e-05	0.000127	6.56e-09	1.89e-07			TAG 54:5;0	0.000383
DAG 18:1;0_18:1;0	0.00575	0.00478	0.00672	2.13e-29	8.59e-28			TAG 50:1;0	0.000224	0.000163	0.000285	1.19e-12	4.8e-11			TAG 50:2;0	0.000172	0.000118	0.000225	5.24e-10	2.12e-08			TAG 50:2;0	0.000167	0.000114	0.00022	1.17e-09	4.72e-08			DAG 18:1;0_18:1;0	0.00305	0.00216	0.00394	2.96e-11	1.2e-09			TAG 52:4;0	0.000211	0.000142	0.00028	3.21e-09	1.89e-07			DAG 18:1;0_18:1;0	0.00252
TAG 52:3;0	0.000196	0.000161	0.000231	2.14e-26	7.21e-25			TAG 52:3;0	0.000114	8.21e-05	0.000146	4.25e-12	1.43e-10			DAG 16:0;0_18:1;0	0.004	0.00271	0.00528	1.4e-09	4.73e-08			DAG 16:0;0_18:1;0	0.00394	0.00266	0.00521	1.94e-09	6.55e-08			TAG 52:3;0	0.000105	7.36e-05	0.000137	1.26e-10	4.25e-09			TAG 54:5;0	0.000406	0.000271	0.000541	4.92e-09	1.89e-07			TAG 50:3;0	0.000352
TAG 50:3;0	0.000751	0.000611	0.00089	9.22e-25	2.66e-23			TAG 52:4;0	0.000243	0.000174	0.000313	1.28e-11	3.68e-10			TAG 54:5;0	0.000423	0.000286	0.00056	2.06e-09	5.93e-08			TAG 54:5;0	0.000415	0.000278	0.000551	3.31e-09	9.56e-08			TAG 52:4;0	0.000228	0.000159	0.000298	1.7e-10	4.9e-09			TAG 54:6;0	0.000683	0.000455	0.000912	6.22e-09	1.89e-07			TAG 52:3;0	8.89e-05
TAG 51:2;0	0.00342	0.00277	0.00408	1.77e-23	4.46e-22			TAG 50:3;0	0.000434	0.000308	0.00056	2.39e-11	6.04e-10			TAG 50:1;0	0.000196	0.000132	0.000261	2.47e-09	6.24e-08			TAG 50:1;0	0.00019	0.000126	0.000253	6.96e-09	1.58e-07			TAG 50:3;0	0.000399	0.000273	0.000525	7.13e-10	1.61e-08			DAG 16:0;0_18:1;0	0.00374	0.00247	0.00501	9.22e-09	2.33e-07			TAG 54:6;0	0.000638
PC 18:0;0_20:3;0	0.00181	0.00146	0.00216	2.41e-23	5.4e-22			CE 16:1;0	0.000125	8.77e-05	0.000162	7.12e-11	1.6e-09			TAG 54:6;0	0.000706	0.000473	0.000938	3.68e-09	8.26e-08			TAG 52:5;0	0.000726	0.000482	0.00097	7.04e-09	1.58e-07			TAG 54:5;0	0.000429	0.000293	0.000564	7.18e-10	1.61e-08			TAG 50:1;0	0.000186	0.000123	0.000249	1.07e-08	2.41e-07			TAG 52:5;0	0.000664
PC O-18:2;0/18:1;0	-0.115	-0.137	-0.0924	5.11e-23	1.03e-21			TAG 54:5;0	0.000451	0.000315	0.000587	1.17e-10	2.36e-09			TAG 52:5;0	0.000735	0.000489	0.00098	6.08e-09	1.21e-07			TAG 54:6;0	0.000683	0.000451	0.000914	9.54e-09	1.93e-07			CE 16:1;0	0.000116	7.86e-05	0.000153	1.24e-09	2.38e-08			PC O-18:2;0/18:2;0	-0.0116	-0.0156	-0.00758	1.83e-08	3.7e-07			DAG 16:0;0_18:1;0	0.00346
TAG 56:6;0	0.00232	0.00186	0.00277	8.43e-23	1.55e-21			DAG 18:1;0_18:2;0	0.00414	0.00288	0.0054	1.72e-10	3.09e-09			TAG 53:3;0	0.00363	0.00241	0.00484	7.19e-09	1.21e-07			TAG 50:3;0	0.000376	0.000248	0.000504	1.1e-08	2.02e-07			TAG 54:2;0	0.000939	0.000639	0.00124	1.3e-09	2.38e-08			PC O-18:2;0/18:1;0	-0.0559	-0.0754	-0.0365	2.26e-08	4.14e-07			TAG 50:1;0	0.000172
TAG 52:4;0	0.0004	0.000321	0.000479	2.96e-22	4.99e-21			TAG 54:2;0	0.000996	0.000693	0.0013	1.84e-10	3.09e-09			TAG 56:6;0	0.00121	0.000806	0.00162	6.97e-09	1.21e-07			DAG 18:1;0_18:2;0	0.00367	0.00241	0.00494	1.56e-08	2.62e-07			TAG 54:3;0	0.000278	0.000188	0.000367	1.66e-09	2.79e-08			TAG 52:5;0	0.00069	0.000449	0.000932	2.79e-08	4.7e-07			PC O-18:2;0/18:2;0	-0.0108
TAG 54:2;0	0.00166	0.00133	0.002	1.18e-21	1.83e-20			TAG 51:2;0	0.00194	0.00135	0.00254	2.27e-10	3.28e-09			PC O-18:2;0/18:1;0	-0.0586	-0.0784	-0.0388	8.48e-09	1.32e-07			TAG 53:3;0	0.0035	0.00229	0.0047	1.81e-08	2.81e-07			PC O-18:2;0/18:2;0	-0.0123	-0.0163	-0.00833	1.98e-09	3.08e-08			TAG 50:3;0	0.000361	0.000234	0.000487	3.17e-08	4.92e-07			CE 16:1;0	0.000104
PC O-18:2;0/18:2;0	-0.0225	-0.027	-0.0179	3.37e-21	4.87e-20			TAG 54:3;0	0.000294	0.000204	0.000384	2.25e-10	3.28e-09			PC O-18:2;0/18:2;0	-0.012	-0.0161	-0.00791	1.09e-08	1.57e-07			TAG 54:3;0	0.00026	0.00017	0.000351	2.3e-08	3.1e-07			DAG 18:1;0_18:2;0	0.00381	0.00256	0.00507	3.63e-09	5.24e-08			TAG 56:6;0	0.00113	0.00073	0.00153	4.2e-08	6.06e-07			TAG 50:4;0	0.00111
DAG 18:1;0_18:2;0	0.00695	0.00553	0.00836	5.2e-21	7e-20			TAG 52:5;0	0.000784	0.00054	0.00103	4.43e-10	5.97e-09			DAG 18:1;0_18:2;0	0.00372	0.00245	0.005	1.26e-08	1.7e-07			TAG 56:6;0	0.00117	0.00076	0.00157	2.18e-08	3.1e-07			TAG 52:5;0	0.000732	0.000489	0.000975	4.84e-09	6.51e-08			TAG 53:3;0	0.00331	0.00211	0.00451	7.63e-08	1.02e-06			PC O-18:2;0/18:1;0	-0.0505
TAG 48:2;0	0.00103	0.000817	0.00124	7.9e-21	9.98e-20			PC O-18:2;0/18:2;0	-0.0128	-0.0168	-0.00876	7.01e-10	8.33e-09			TAG 50:3;0	0.000376	0.000247	0.000505	1.41e-08	1.79e-07			PC O-18:2;0/18:2;0	-0.0116	-0.0157	-0.00755	2.59e-08	3.27e-07			TAG 51:2;0	0.00178	0.00118	0.00237	6.5e-09	8.2e-08			TAG 54:3;0	0.000248	0.000158	0.000337	8.11e-08	1.02e-06			TAG 54:3;0	0.000232
TAG 48:1;0	0.000732	0.00058	0.000884	2.51e-20	2.84e-19			TAG 48:2;0	0.0006	0.000411	0.000789	6.82e-10	8.33e-09			TAG 54:3;0	0.000263	0.000172	0.000355	1.98e-08	2.36e-07			PC O-18:2;0/18:1;0	-0.0562	-0.0759	-0.0365	2.91e-08	3.45e-07			TAG 48:2;0	0.000559	0.000371	0.000747	7.18e-09	8.54e-08			TAG 50:4;0	0.00113	0.00071	0.00155	1.44e-07	1.71e-06			TAG 56:6;0	0.00104
TAG 51:3;0	0.00632	0.00501	0.00763	2.53e-20	2.84e-19			PC O-18:2;0/18:1;0	-0.0618	-0.0816	-0.0421	1.17e-09	1.31e-08			TAG 51:3;0	0.00325	0.00208	0.00441	5.79e-08	6.5e-07			TAG 51:3;0	0.00322	0.00206	0.00438	6.35e-08	7.12e-07			PC O-18:2;0/18:1;0	-0.0572	-0.0768	-0.0376	1.42e-08	1.59e-07			DAG 18:1;0_18:2;0	0.00337	0.00212	0.00463	1.73e-07	1.94e-06			TAG 53:3;0	0.00306
TAG 53:2;0	0.00638	0.00505	0.00771	3.38e-20	3.56e-19			TAG 51:3;0	0.00359	0.00244	0.00475	1.35e-09	1.44e-08			TAG 54:4;0	0.000274	0.000175	0.000372	6.96e-08	7.4e-07			TAG 54:4;0	0.00027	0.000172	0.000368	8.4e-08	8.93e-07			TAG 54:6;0	0.000668	0.000437	0.000898	1.75e-08	1.86e-07			TAG 54:4;0	0.000259	0.000161	0.000356	2.19e-07	2.33e-06			DAG 18:1;0_18:2;0	0.00316
TAG 56:5;0	0.00419	0.00332	0.00506	3.52e-20	3.56e-19			TAG 56:6;0	0.00126	0.000858	0.00167	1.43e-09	1.44e-08			TAG 50:4;0	0.00116	0.000739	0.00159	1.01e-07	1.02e-06			TAG 50:4;0	0.00116	0.000736	0.00158	9.58e-08	9.68e-07			TAG 56:6;0	0.00116	0.000753	0.00156	2.65e-08	2.68e-07			TAG 51:3;0	0.00298	0.00183	0.00412	4.14e-07	4.19e-06			TAG 51:3;0	0.00289
PC O-16:1;0/18:2;0	-0.0102	-0.0123	-0.00802	5.7e-20	5.48e-19			TAG 54:6;0	0.000713	0.000482	0.000945	2.12e-09	2.04e-08			TAG 56:5;0	0.00213	0.00134	0.00292	1.45e-07	1.4e-06			TAG 56:5;0	0.00208	0.00129	0.00286	2.61e-07	2.51e-06			TAG 54:4;0	0.000278	0.00018	0.000375	2.85e-08	2.74e-07			PC O-18:0;0/18:2;0	-0.0263	-0.0366	-0.016	6.26e-07	6.02e-06			TAG 54:4;0	0.000243
TAG 54:3;0	0.000485	0.000382	0.000587	7.05e-20	6.47e-19			TAG 53:3;0	0.00371	0.00251	0.00492	2.22e-09	2.04e-08			TAG 51:2;0	0.00159	0.000979	0.00221	4.12e-07	3.78e-06			TAG 51:2;0	0.0016	0.000987	0.0022	3.28e-07	3.01e-06			TAG 51:3;0	0.00327	0.00212	0.00443	3.45e-08	3.17e-07			TAG 56:5;0	0.00197	0.00119	0.00275	7.76e-07	7.12e-06			TAG 48:2;0	0.000465
TAG 53:3;0	0.00643	0.00506	0.00781	2.83e-19	2.49e-18			TAG 50:4;0	0.00126	0.00084	0.00168	5.09e-09	4.47e-08			TAG 53:4;0	0.00595	0.00363	0.00827	6.12e-07	5.38e-06			TAG 53:4;0	0.00596	0.00366	0.00826	4.42e-07	3.88e-06			TAG 50:4;0	0.00118	0.00076	0.00159	3.98e-08	3.43e-07			CE 16:1;0	9.48e-05	5.64e-05	0.000133	1.5e-06	1.31e-05			PC O-18:0;0/18:2;0	-0.0244
CE 16:1;0	0.000198	0.000155	0.00024	5.54e-19	4.66e-18			TAG 56:5;0	0.00233	0.00154	0.00311	7.73e-09	6.5e-08			TAG 54:2;0	0.000787	0.000479	0.00109	6.46e-07	5.44e-06			CE 16:1;0	9.97e-05	6.1e-05	0.000138	5.03e-07	4.23e-06			TAG 53:3;0	0.0034	0.0022	0.00461	4.07e-08	3.43e-07			PC O-16:1;0/18:2;0	-0.00463	-0.00651	-0.00274	1.71e-06	1.44e-05			TAG 51:2;0	0.00144
PC O-18:0;0/18:2;0	-0.0525	-0.064	-0.041	1.6e-18	1.3e-17			TAG 54:4;0	0.000291	0.000193	0.000389	8.5e-09	6.86e-08			PC O-18:0;0/18:2;0	-0.0264	-0.0369	-0.0159	8.87e-07	7.17e-06			TAG 54:2;0	0.00079	0.000483	0.0011	5.4e-07	4.37e-06			TAG 56:5;0	0.00216	0.00138	0.00294	7.52e-08	6.08e-07			TAG 48:2;0	0.000467	0.000276	0.000659	1.91e-06	1.49e-05			TAG 53:4;0	0.00541
CE 20:3;0	0.00155	0.00121	0.00189	1.93e-18	1.5e-17			TAG 53:2;0	0.00353	0.00232	0.00474	1.29e-08	1e-07			TAG 53:2;0	0.00314	0.00189	0.00438	9.37e-07	7.28e-06			TAG 53:2;0	0.00314	0.0019	0.00438	8.08e-07	6.28e-06			PC O-16:1;0/18:2;0	-0.00513	-0.00701	-0.00324	1.21e-07	9.41e-07			TAG 51:2;0	0.00148	0.000872	0.00208	1.92e-06	1.49e-05			TAG 56:5;0	0.00185
TAG 52:5;0	0.00127	0.000987	0.00155	2.85e-18	2.13e-17			TAG 53:4;0	0.00647	0.00419	0.00875	3.65e-08	2.73e-07			CE 16:1;0	9.52e-05	5.63e-05	0.000134	1.86e-06	1.39e-05			TAG 48:2;0	0.000481	0.000287	0.000674	1.31e-06	9.77e-06			TAG 48:1;0	0.000366	0.00023	0.000503	1.62e-07	1.17e-06			TAG 54:2;0	0.000725	0.000421	0.00103	3.32e-06	2.49e-05			TAG 54:2;0	0.000708
TAG 48:0;0	0.00235	0.00182	0.00288	1.2e-17	8.68e-17			TAG 48:1;0	0.000386	0.000248	0.000523	4.89e-08	3.53e-07			TAG 48:2;0	0.000475	0.00028	0.00067	2e-06	1.44e-05			PC O-18:0;0/18:2;0	-0.0253	-0.0357	-0.0149	2.25e-06	1.62e-05			TAG 51:1;0	0.00381	0.0024	0.00522	1.58e-07	1.17e-06			TAG 53:4;0	0.00544	0.00315	0.00772	3.67e-06	2.65e-05			TAG 48:3;0	0.00129
PC O-18:1;0/16:0;0	-0.0542	-0.0666	-0.0418	3.28e-17	2.21e-16			PC 18:0;0_20:3;0	0.000883	0.000565	0.0012	6.56e-08	4.42e-07			PC O-16:1;0/18:2;0	-0.0046	-0.00652	-0.00268	3.05e-06	2.13e-05			TAG 56:4;0	0.00428	0.00244	0.00612	5.86e-06	4.08e-05			TAG 53:2;0	0.00323	0.00203	0.00443	1.7e-07	1.18e-06			TAG 56:3;0	0.00422	0.0024	0.00605	6.61e-06	4.61e-05			PC 18:0;0_20:3;0	0.00071
TAG 54:5;0	0.000689	0.000531	0.000846	3.18e-17	2.21e-16			TAG 51:1;0	0.00396	0.00254	0.00538	6.4e-08	4.42e-07			TAG 56:3;0	0.00444	0.00257	0.0063	3.42e-06	2.26e-05			TAG 56:3;0	0.00427	0.00242	0.00612	7.14e-06	4.81e-05			PC O-18:0;0/18:2;0	-0.0274	-0.0376	-0.0172	1.82e-07	1.18e-06			PC O-18:2;0/18:0;0	-0.116	-0.167	-0.0657	7.18e-06	4.83e-05			PC O-16:1;0/18:2;0	-0.00414
TAG 51:1;0	0.00695	0.00537	0.00854	4e-17	2.61e-16			PC O-16:1;0/18:2;0	-0.00524	-0.00714	-0.00333	8.26e-08	5.38e-07			TAG 56:4;0	0.0044	0.00255	0.00626	3.47e-06	2.26e-05			PC O-16:1;0/18:2;0	-0.00437	-0.00629	-0.00246	8.27e-06	5.39e-05			TAG 53:4;0	0.00611	0.00383	0.00839	1.8e-07	1.18e-06			TAG 53:2;0	0.0028	0.00157	0.00402	8.63e-06	5.6e-05			TAG 53:2;0	0.00264
TAG 50:4;0	0.00206	0.00158	0.00254	1.29e-16	8.16e-16			PC O-18:0;0/18:2;0	-0.0283	-0.0386	-0.0179	9.8e-08	6.18e-07			PC O-18:2;0/18:0;0	-0.12	-0.172	-0.069	4.83e-06	3.05e-05			PC O-18:2;0/18:0;0	-0.115	-0.166	-0.0641	1.1e-05	6.97e-05			TAG 48:0;0	0.00125	0.000779	0.00172	2.46e-07	1.55e-06			TAG 56:4;0	0.00414	0.00232	0.00596	8.88e-06	5.6e-05			TAG 56:4;0	0.00387
PC 16:0;0_20:3;0	0.000634	0.000485	0.000783	2.41e-16	1.48e-15			TAG 48:0;0	0.00128	0.000802	0.00176	1.76e-07	1.07e-06			TAG 56:7;0	0.000606	0.00034	0.000873	8.85e-06	5.42e-05			TAG 48:3;0	0.00129	0.000705	0.00187	1.56e-05	9.58e-05			PC 18:0;0_20:3;0	0.000808	0.000491	0.00112	6.63e-07	4.06e-06			PC 18:0;0_20:3;0	0.000729	0.000405	0.00105	1.09e-05	6.67e-05			PC O-18:2;0/18:0;0	-0.107
PC O-18:1;0/18:2;0	-0.0206	-0.0255	-0.0158	2.69e-16	1.59e-15			TAG 48:3;0	0.00152	0.000933	0.0021	4.19e-07	2.49e-06			TAG 48:1;0	0.000319	0.000177	0.000461	1.19e-05	7.09e-05			PC 18:0;0_20:3;0	0.000718	0.000393	0.00104	1.63e-05	9.69e-05			TAG 48:3;0	0.00145	0.000873	0.00203	1.05e-06	6.25e-06			TAG 48:3;0	0.00126	0.000693	0.00183	1.56e-05	9.28e-05			TAG 56:3;0	0.00387
TAG 54:6;0	0.00114	0.000868	0.0014	2.75e-16	1.59e-15			PC 16:0;0_20:3;0	0.000336	0.000205	0.000467	6.04e-07	3.49e-06			PC 18:0;0_20:3;0	0.000732	0.000405	0.00106	1.26e-05	7.24e-05			TAG 56:7;0	0.000583	0.000317	0.000848	1.8e-05	0.000104			PC 16:0;0_20:3;0	0.000313	0.000183	0.000443	2.68e-06	1.54e-05			TAG 48:1;0	0.000302	0.000163	0.000442	2.34e-05	0.000135			LPC 20:3;0	0.0135
TAG 54:4;0	0.000464	0.00035	0.000577	3.2e-15	1.8e-14			CE 20:3;0	0.000769	0.000465	0.00107	8.34e-07	4.68e-06			SM 33:1;2	-0.00355	-0.00515	-0.00194	1.66e-05	9.32e-05			TAG 48:1;0	0.000308	0.000167	0.000449	1.99e-05	0.000111			PC 16:0;0_16:1;0	0.00109	0.000634	0.00155	3.38e-06	1.84e-05			PC O-18:1;0/16:0;0	-0.0235	-0.0344	-0.0126	2.68e-05	0.00015			TAG 48:1;0	0.000281
PC O-16:1;0/18:1;0	-0.0615	-0.0768	-0.0462	6.62e-15	3.62e-14			PC 16:0;0_16:1;0	0.00116	0.000695	0.00162	1.08e-06	5.91e-06			PC O-18:1;0/16:0;0	-0.0244	-0.0355	-0.0133	1.84e-05	0.0001			TAG 51:1;0	0.00316	0.00171	0.00461	2.08e-05	0.000114			TAG 56:3;0	0.00438	0.00254	0.00622	3.34e-06	1.84e-05			SM 33:1;2	-0.00337	-0.00495	-0.00179	3.14e-05	0.000172			TAG 51:1;0	0.00288
PC 16:0;0_16:1;0	0.00213	0.0016	0.00266	8.39e-15	4.46e-14			TAG 56:4;0	0.00451	0.00266	0.00637	2.02e-06	1.08e-05			TAG 48:3;0	0.00127	0.000691	0.00186	1.97e-05	0.000105			PC 16:0;0_20:3;0	0.000283	0.000151	0.000415	2.8e-05	0.000149			TAG 56:4;0	0.00437	0.00252	0.00621	3.73e-06	1.98e-05			TAG 48:0;0	0.00101	0.000524	0.00149	4.77e-05	0.000252			PC 16:0;0_16:1;0	0.000949
PC O-18:2;0/18:0;0	-0.227	-0.284	-0.169	2.77e-14	1.43e-13			TAG 56:3;0	0.0045	0.00265	0.00635	2.16e-06	1.12e-05			TAG 48:0;0	0.00107	0.000576	0.00156	2.26e-05	0.000117			TAG 48:0;0	0.00103	0.000542	0.00152	3.88e-05	0.000201			PC O-18:2;0/18:0;0	-0.116	-0.167	-0.0657	7.05e-06	3.65e-05			TAG 56:7;0	0.000547	0.000284	0.000811	4.86e-05	0.000252			PC 16:0;0_20:3;0	0.000261
PC O-16:0;0/18:2;0	-0.0126	-0.0158	-0.00938	4.27e-14	2.16e-13			PC O-18:1;0/18:2;0	-0.0104	-0.0147	-0.00606	2.56e-06	1.29e-05			PC 16:0;0_20:3;0	0.000285	0.000152	0.000418	2.91e-05	0.000147			PC O-18:1;0/16:0;0	-0.023	-0.0341	-0.012	4.74e-05	0.000239			SM 41:2;2	-0.00287	-0.00414	-0.00161	9.15e-06	4.62e-05			SM 41:2;2	-0.00258	-0.00384	-0.00133	5.51e-05	0.000278			PC 18:0;0_22:5;0	0.00255
PC O-16:0;0/18:1;0	-0.0306	-0.0384	-0.0227	4.89e-14	2.41e-13			PC O-18:2;0/18:0;0	-0.122	-0.173	-0.0709	3.01e-06	1.48e-05			SM 34:2;2	-0.00282	-0.00414	-0.0015	2.98e-05	0.000147			SM 33:1;2	-0.00333	-0.00493	-0.00173	4.93e-05	0.000243			PC O-18:1;0/18:2;0	-0.00966	-0.0139	-0.0054	9.53e-06	4.69e-05			PC O-18:1;0/18:2;0	-0.00872	-0.013	-0.00445	6.72e-05	0.000331			PC O-18:1;0/16:0;0	-0.0216
TAG 56:7;0	0.00115	0.00085	0.00145	1.54e-13	7.42e-13			PC O-18:1;0/16:0;0	-0.0262	-0.0372	-0.0152	3.44e-06	1.65e-05			SM 41:2;2	-0.00269	-0.00396	-0.00141	3.76e-05	0.000181			PI 18:0;0_20:3;0	0.00624	0.00323	0.00926	5.22e-05	0.000251			PC 16:0;0_18:1;0	8.98e-05	5.01e-05	0.000129	1.01e-05	4.84e-05			PC O-18:1;0/20:4;0	-0.00295	-0.0044	-0.00149	7.46e-05	0.000359			CE 20:3;0	0.000602
TAG 53:4;0	0.01	0.00734	0.0127	5.69e-13	2.67e-12			PC 16:0;0_18:1;0	9.45e-05	5.44e-05	0.000135	4.32e-06	2.03e-05			PC O-18:1;0/18:2;0	-0.00909	-0.0134	-0.00474	4.45e-05	0.000204			SM 34:2;2	-0.00268	-0.004	-0.00137	6.53e-05	0.000307			SM 33:1;2	-0.00355	-0.00514	-0.00197	1.15e-05	5.41e-05			LPC 20:3;0	0.0132	0.00662	0.0197	8.57e-05	0.000402			TAG 56:7;0	0.000509
PC O-18:2;0/16:0;0	-0.0416	-0.0528	-0.0304	6.71e-13	3.08e-12			TAG 56:7;0	0.000616	0.00035	0.000882	6.29e-06	2.89e-05			TAG 51:1;0	0.00304	0.00159	0.0045	4.42e-05	0.000204			PC O-18:1;0/18:2;0	-0.00866	-0.013	-0.00433	9.21e-05	0.000423			CE 20:3;0	0.000676	0.000372	0.000979	1.4e-05	6.42e-05			PC 16:0;0_20:3;0	0.000262	0.00013	0.000393	0.0001	0.000459			PI 18:0;0_20:3;0	0.00575
TAG 56:4;0	0.0078	0.00567	0.00993	1.41e-12	6.32e-12			TAG 49:1;0	0.0023	0.00129	0.00332	9.93e-06	4.46e-05			PC O-18:1;0/20:4;0	-0.00306	-0.00454	-0.00158	5.4e-05	0.000242			PC O-18:1;0/20:4;0	-0.0029	-0.00437	-0.00143	0.000119	0.000536			PC O-18:1;0/16:0;0	-0.0239	-0.0348	-0.0129	1.99e-05	8.93e-05			PC O-16:0;0/18:1;0	-0.0135	-0.0204	-0.00669	0.000111	0.000497			TAG 48:0;0	0.000928
TAG 56:3;0	0.00768	0.00558	0.00979	1.84e-12	8.07e-12			PC 16:0;0_20:4;0	0.000141	7.76e-05	0.000204	1.36e-05	5.98e-05			PI 18:0;0_20:3;0	0.0062	0.00317	0.00924	6.53e-05	0.000287			SM 41:2;2	-0.00249	-0.00377	-0.00122	0.000126	0.000553			TAG 56:7;0	0.000574	0.00031	0.000839	2.25e-05	9.86e-05			PI 18:0;0_20:3;0	0.00585	0.00286	0.00883	0.000131	0.000577			SM 33:1;2	-0.00302
PC 16:0;0_20:4;0	0.000259	0.000186	0.000332	6.44e-12	2.77e-11			PC 18:0;0_22:5;0	0.00289	0.00159	0.00419	1.44e-05	6.17e-05			PC O-16:1;0/18:1;0	-0.0271	-0.0407	-0.0135	9.77e-05	0.00042			CE 20:3;0	0.000603	0.000293	0.000912	0.000142	0.000612			PC O-16:1;0/18:1;0	-0.0283	-0.0416	-0.015	3.24e-05	0.000139			TAG 51:1;0	0.00279	0.00135	0.00422	0.000144	0.000617			PC O-18:1;0/18:2;0	-0.00785
TAG 48:3;0	0.00234	0.00167	0.003	1.06e-11	4.46e-11			PC O-16:1;0/18:1;0	-0.0298	-0.0432	-0.0163	1.55e-05	6.52e-05			PC O-16:0;0/18:1;0	-0.0136	-0.0205	-0.00661	0.000139	0.000585			PC 18:0;0_22:5;0	0.00252	0.00122	0.00382	0.000147	0.00062			TAG 49:1;0	0.00212	0.00111	0.00313	4.33e-05	0.000182			PC O-16:1;0/18:1;0	-0.0255	-0.0389	-0.0122	0.000188	0.000792			PC 16:0;0_18:1;0	7.3e-05
TAG 49:1;0	0.00399	0.00285	0.00513	1.3e-11	5.36e-11			PC O-16:0;0/18:2;0	-0.00614	-0.00897	-0.0033	2.36e-05	9.74e-05			CE 20:3;0	0.000598	0.000286	0.000909	0.00018	0.000741			PC 16:0;0_18:1;0	7.85e-05	3.76e-05	0.000119	0.000176	0.000727			PC O-16:0;0/18:2;0	-0.00574	-0.00856	-0.00292	6.8e-05	0.00028			PC 16:0;0_16:1;0	0.000902	0.000426	0.00138	0.000212	0.000856			SM 41:2;2	-0.00228
LPC 17:2;0	-0.0323	-0.0417	-0.023	2.23e-11	9.01e-11			SM 33:1;2	-0.00346	-0.00506	-0.00186	2.45e-05	9.91e-05			PC O-16:0;0/18:2;0	-0.00545	-0.00831	-0.0026	0.00019	0.000766			PC 16:0;0_16:1;0	0.000917	0.000438	0.0014	0.000183	0.000738			PE 18:0;0_20:4;0	0.00233	0.00118	0.00347	7.06e-05	0.000285			PC O-16:0;0/18:2;0	-0.00532	-0.00813	-0.00251	0.000212	0.000856			PC O-18:1;0/20:4;0	-0.00261
PC 18:0;0_20:4;0	0.000555	0.000393	0.000717	2.8e-11	1.11e-10			Cer 40:1;2	0.0296	0.0158	0.0433	2.58e-05	0.000102			PE 18:0;0_20:4;0	0.00222	0.00105	0.00339	0.000205	0.000811			PC 16:0;0_20:4;0	0.00012	5.71e-05	0.000183	0.000197	0.000779			PC 16:0;0_20:4;0	0.000127	6.42e-05	0.00019	7.72e-05	0.000306			CE 20:3;0	0.00058	0.000272	0.000888	0.000234	0.000928			PC O-16:0;0/18:1;0	-0.012
PC 18:2;0_18:2;0	-0.00131	-0.00171	-0.000909	2.12e-10	8.25e-10			PE 18:0;0_20:4;0	0.00246	0.0013	0.00362	3.24e-05	0.000126			PC 18:0;0_22:5;0	0.00244	0.00113	0.00375	0.000263	0.00102			PE 18:0;0_20:4;0	0.00221	0.00104	0.00337	0.000207	0.000806			PI 18:0;0_20:3;0	0.00604	0.00304	0.00904	8.47e-05	0.000329			SM 34:2;2	-0.00245	-0.00375	-0.00114	0.000245	0.000953			CE 18:3;0	0.000163
LPC 18:2;0	-0.00127	-0.00166	-0.000878	2.43e-10	9.25e-10			PI 18:0;0_20:3;0	0.00638	0.00334	0.00941	4.02e-05	0.000153			PC 16:0;0_20:4;0	0.000118	5.49e-05	0.000182	0.000271	0.00103			PC O-16:1;0/18:1;0	-0.0253	-0.0389	-0.0118	0.000259	0.000987			PC 16:1;0_18:0;0	0.00615	0.00307	0.00923	9.57e-05	0.000365			PC 18:0;0_22:5;0	0.0024	0.00111	0.00369	0.000276	0.00105			PC 16:0;0_20:4;0	0.000105
PC O-18:1;0/18:1;0	-0.104	-0.136	-0.0716	3.98e-10	1.49e-09			PC O-18:2;0/16:0;0	-0.0202	-0.03	-0.0104	5.68e-05	0.000212			PC 16:0;0_16:1;0	0.000898	0.000415	0.00138	0.000278	0.00104			Cer 40:1;2	0.0249	0.0111	0.0387	0.000428	0.00157			PC O-18:2;0/16:0;0	-0.0192	-0.029	-0.00952	0.000109	0.00041			PC O-18:2;0/16:0;0	-0.0178	-0.0276	-0.00814	0.000325	0.00122			LPC 20:4;0	0.00412
PC O-16:1;0/16:0;0	-0.0226	-0.0297	-0.0155	5.38e-10	1.97e-09			CE 18:3;0	0.000193	9.89e-05	0.000286	5.89e-05	0.000216			PC O-18:2;0/16:0;0	-0.0182	-0.0281	-0.00829	0.000326	0.0012			PC O-16:0;0/18:1;0	-0.0125	-0.0195	-0.00557	0.000427	0.00157			PC 18:0;0_22:5;0	0.00256	0.00126	0.00385	0.000114	0.000418			PE 18:0;0_20:4;0	0.00193	0.000777	0.00308	0.00106	0.00388			PC O-16:1;0/18:1;0	-0.0221
Cer 40:1;2	0.05	0.034	0.066	1.15e-09	4.16e-09			SM 41:2;2	-0.00252	-0.00379	-0.00124	0.000112	0.000404			TAG 58:8;0	0.00197	0.000861	0.00307	0.000504	0.00182			PC O-16:0;0/18:2;0	-0.00512	-0.00797	-0.00227	0.000435	0.00157			SM 34:2;2	-0.00249	-0.00377	-0.0012	0.000156	0.000561			CE 18:3;0	0.000156	6.16e-05	0.00025	0.0012	0.00433			PC O-16:0;0/18:2;0	-0.00461
DAG 16:0;0_18:2;0	0.0111	0.00757	0.0147	1.19e-09	4.23e-09			PC O-16:0;0/18:1;0	-0.0135	-0.0204	-0.00657	0.000139	0.000493			PC 16:0;0_18:1;0	7.18e-05	3.07e-05	0.000113	0.000631	0.00224			PC O-18:2;0/16:0;0	-0.0169	-0.0267	-0.00701	0.000815	0.00284			PE 18:0;0_18:2;0	0.00265	0.00127	0.00403	0.000171	0.000606			TAG 54:7;0	0.000927	0.000365	0.00149	0.00125	0.00444			PC 16:1;0_18:0;0	0.00507
CE 20:2;0	-0.00715	-0.00951	-0.00478	4.07e-09	1.42e-08			PC 16:1;0_18:0;0	0.00597	0.00288	0.00907	0.000165	0.000573			PC O-18:0;0/14:0;0	-0.0152	-0.0239	-0.00645	0.000662	0.00231			PE 18:0;0_18:2;0	0.0024	0.001	0.00381	0.000804	0.00284			CE 18:3;0	0.000173	7.98e-05	0.000266	0.000278	0.000951			TAG 58:8;0	0.00179	0.000701	0.00288	0.0013	0.00452			PE 18:0;0_20:4;0	0.00184
PE 18:0;0_20:4;0	0.00405	0.0027	0.0054	5.05e-09	1.73e-08			TAG 54:7;0	0.00109	0.000526	0.00166	0.000169	0.000578			PE 18:0;0_18:2;0	0.00242	0.00101	0.00384	0.000783	0.00264			CE 18:3;0	0.000161	6.62e-05	0.000255	0.000874	0.00299			Cer 40:1;2	0.0255	0.0118	0.0391	0.000274	0.000951			PC 16:0;0_20:4;0	0.000102	3.92e-05	0.000165	0.0015	0.00515			TAG 54:7;0	0.000903
PI 18:0;0_20:3;0	0.0106	0.00705	0.0142	6.52e-09	2.19e-08			PC 18:0;0_20:4;0	0.000269	0.000128	0.00041	0.000186	0.000625			SM 34:1;2	-0.000289	-0.000457	-0.000121	0.000783	0.00264			TAG 54:7;0	0.000962	0.000396	0.00153	0.000894	0.00301			SM 39:2;2	-0.0125	-0.0192	-0.00575	0.000289	0.000972			SM 34:1;2	-0.000266	-0.000431	-0.0001	0.00167	0.00563			PC 18:0;0_18:1;0	0.000433
PC 16:1;0_18:0;0	0.0104	0.00689	0.014	1.03e-08	3.41e-08			DAG 16:0;0_18:2;0	0.00584	0.00273	0.00895	0.000241	0.000797			Cer 40:1;2	0.0238	0.00991	0.0377	0.00081	0.00264			PC O-18:0;0/14:0;0	-0.0146	-0.0233	-0.00599	0.000933	0.00309			PC O-18:1;0/20:4;0	-0.00268	-0.00414	-0.00123	0.000314	0.00104			PC 16:0;0_18:1;0	6.44e-05	2.38e-05	0.000105	0.00189	0.00624			SM 34:2;2	-0.00208
PC 18:0;0_22:5;0	0.00448	0.00295	0.00601	1.21e-08	3.93e-08			PC O-18:1;0/20:4;0	-0.00276	-0.00423	-0.00128	0.000255	0.000818			TAG 54:7;0	0.000978	0.000408	0.00155	0.0008	0.00264			TAG 58:8;0	0.00183	0.00073	0.00293	0.00114	0.00372			PC O-16:0;0/18:1;0	-0.0125	-0.0194	-0.00566	0.000359	0.00117			PE 18:0;0_18:2;0	0.00218	0.000798	0.00357	0.00204	0.00666			Cer 40:1;2	0.0214
PC O-18:0;0/14:0;0	-0.0283	-0.0384	-0.0183	4.34e-08	1.39e-07			SM 34:2;2	-0.00244	-0.00374	-0.00113	0.000251	0.000818			CE 18:3;0	0.000158	6.28e-05	0.000253	0.00115	0.00369			LPC 20:3;0	0.011	0.00433	0.0176	0.00122	0.0039			PC O-18:0;0/14:0;0	-0.0153	-0.0238	-0.00678	0.000445	0.00143			PC O-18:0;0/20:4;0	-0.00598	-0.0098	-0.00215	0.00223	0.00715			LPC 16:1;0	0.00875
PI 16:0;0_20:4;0	0.0144	0.00912	0.0196	1e-07	3.17e-07			PE 18:0;0_18:2;0	0.00261	0.00121	0.004	0.000266	0.000839			LPC 20:3;0	0.011	0.0043	0.0176	0.00128	0.00405			PC 16:0;0_18:3;0	0.00137	0.00054	0.00221	0.00126	0.00399			PC 16:0;0_18:3;0	0.00145	0.000628	0.00228	0.000575	0.00181			HexCer 42:2;2	-0.025	-0.0413	-0.00875	0.00263	0.0083			PC O-18:2;0/16:0;0	-0.0152
CE 18:3;0	0.000299	0.000189	0.000409	1.24e-07	3.84e-07			PC 16:0;0_18:3;0	0.00155	0.000713	0.00238	0.000289	0.000897			HexCer 42:2;2	-0.0272	-0.0438	-0.0106	0.00136	0.00423			TAG 49:1;0	0.00169	0.000655	0.00273	0.00141	0.00437			PC O-16:1;0/16:0;0	-0.0105	-0.0166	-0.00448	0.000669	0.00205			PC 18:0;0_18:1;0	0.000417	0.000145	0.000689	0.00268	0.00834			PE 18:0;0_18:2;0	0.00212
PI 18:0;0_20:4;0	0.0017	0.00107	0.00233	1.77e-07	5.41e-07			Cer 42:1;2	0.00899	0.0041	0.0139	0.000326	0.000997			PC 16:0;0_18:3;0	0.00136	0.000517	0.0022	0.00156	0.00479			DAG 16:0;0_18:2;0	0.00497	0.00183	0.00811	0.00196	0.00599			TAG 54:7;0	0.00099	0.000421	0.00156	0.000665	0.00205			Cer 40:1;2	0.0208	0.00714	0.0345	0.0029	0.00875			TAG 49:1;0	0.00151
TAG 46:0;0	0.0023	0.00143	0.00316	2.51e-07	7.55e-07			PC 18:0;0_18:1;0	0.00048	0.000212	0.000748	0.000456	0.00138			PC O-16:1;0/16:0;0	-0.00997	-0.0162	-0.00376	0.00169	0.0051			SM 34:1;2	-0.000263	-0.000431	-9.56e-05	0.00213	0.00641			DAG 16:0;0_18:2;0	0.00532	0.00223	0.0084	0.000752	0.00227			PC O-18:0;0/14:0;0	-0.0131	-0.0217	-0.0045	0.00286	0.00875			PC 16:0;0_18:3;0	0.0012
Cer 42:1;2	0.015	0.00929	0.0208	3.4e-07	1.01e-06			PC O-16:1;0/16:0;0	-0.011	-0.0171	-0.00482	0.00048	0.00143			DAG 16:0;0_18:2;0	0.00494	0.00178	0.0081	0.00221	0.00657			PC 18:0;0_18:1;0	0.000425	0.000151	0.000698	0.00241	0.00717			PC 18:0;0_18:1;0	0.000455	0.00019	0.00072	0.000789	0.00234			LPC 20:4;0	0.00376	0.00125	0.00626	0.00331	0.00983			TAG 58:8;0	0.00158
SM 33:1;2	-0.00494	-0.00684	-0.00305	3.59e-07	1.05e-06			PC O-18:0;0/14:0;0	-0.0152	-0.0238	-0.00662	0.000541	0.00158			SM 39:2;2	-0.0107	-0.0175	-0.00378	0.00242	0.00708			PC O-16:1;0/16:0;0	-0.00949	-0.0157	-0.00331	0.00266	0.00777			Cer 42:1;2	0.0083	0.00346	0.0132	0.000804	0.00235			PC O-16:1;0/16:0;0	-0.00913	-0.0152	-0.00302	0.00345	0.0101			PC 18:0;0_20:4;0	0.0002
TAG 54:7;0	0.00174	0.00107	0.0024	3.71e-07	1.07e-06			Cer 42:2;2	0.0128	0.00533	0.0204	0.000828	0.00239			TAG 49:1;0	0.00161	0.00057	0.00265	0.00245	0.00708			PC 18:0;0_20:4;0	0.000216	7.49e-05	0.000356	0.00271	0.00782			PC 18:0;0_20:4;0	0.000232	9.22e-05	0.000372	0.00117	0.00337			PC 16:1;0_18:0;0	0.00456	0.00142	0.0077	0.00451	0.013			PC O-18:0;0/14:0;0	-0.0122
CE 20:4;0	0.000108	6.63e-05	0.000149	4.13e-07	1.17e-06			CE 18:1;0	2.41e-05	9.58e-06	3.86e-05	0.00116	0.00329			PC O-18:0;0/20:4;0	-0.00591	-0.00981	-0.00201	0.00299	0.0085			Cer 42:1;2	0.00739	0.00249	0.0123	0.00314	0.00882			Cer 42:2;2	0.012	0.00451	0.0194	0.00168	0.00478			DAG 16:0;0_18:2;0	0.00452	0.0014	0.00765	0.00462	0.0131			PC O-18:0;0/20:4;0	-0.00538
PC 16:0;0_18:1;0	0.000123	7.53e-05	0.000171	4.77e-07	1.34e-06			TAG 58:8;0	0.00175	0.000677	0.00283	0.00144	0.00403			PC 18:0;0_18:1;0	0.000414	0.000138	0.00069	0.0033	0.00926			HexCer 42:2;2	-0.025	-0.0416	-0.00846	0.00311	0.00882			SM 34:1;2	-0.000259	-0.000425	-9.3e-05	0.00226	0.00628			SM 39:2;2	-0.00976	-0.0165	-0.003	0.0047	0.0132			Cer 42:1;2	0.00678
Cer 42:2;2	0.0228	0.0139	0.0316	4.98e-07	1.38e-06			SM 39:2;2	-0.0109	-0.0176	-0.00407	0.00175	0.00484			TAG 56:8;0	0.000748	0.000248	0.00125	0.00339	0.00939			SM 39:2;2	-0.01	-0.0169	-0.00318	0.00412	0.0114			TAG 58:8;0	0.00167	0.0006	0.00274	0.00227	0.00628			PC 18:0;0_20:4;0	0.000196	5.66e-05	0.000336	0.00594	0.0164			DAG 16:0;0_18:2;0	0.00438
SM 34:1;2	-0.000489	-0.000686	-0.000292	1.34e-06	3.65e-06			SM 34:1;2	-0.000265	-0.000434	-9.74e-05	0.00199	0.00544			PC 18:0;0_20:4;0	0.000211	6.95e-05	0.000353	0.00353	0.00964			PC O-18:0;0/20:4;0	-0.00565	-0.00953	-0.00178	0.00427	0.0117			SM 43:2;2	-0.00615	-0.0102	-0.0021	0.00295	0.00806			PC 16:0;0_18:3;0	0.00116	0.000334	0.00199	0.00603	0.0165			Cer 42:2;2	0.0103
Cer 40:2;2	0.129	0.0749	0.184	3.62e-06	9.75e-06			PC O-18:1;0/18:1;0	-0.0442	-0.0726	-0.0158	0.00232	0.00626			PE 18:1;0_18:2;0	0.00616	0.0019	0.0104	0.00464	0.0125			Cer 42:2;2	0.0109	0.00331	0.0185	0.00488	0.0132			CE 18:1;0	2.13e-05	6.93e-06	3.57e-05	0.00372	0.00993			PE 18:1;0_18:2;0	0.00585	0.00167	0.01	0.00617	0.0166			PC O-16:1;0/16:0;0	-0.00834
PC 18:0;0_18:1;0	0.000752	0.000435	0.00107	3.7e-06	9.84e-06			PC 18:2;0_18:2;0	-0.000527	-0.000877	-0.000177	0.00319	0.00848			Cer 42:1;2	0.0071	0.00217	0.012	0.00478	0.0127			TAG 56:8;0	0.000707	0.00021	0.0012	0.00536	0.0143			PE 16:0;0_20:4;0	0.00431	0.0014	0.00722	0.00373	0.00993			TAG 49:1;0	0.00143	0.000403	0.00246	0.0064	0.017			HexCer 42:2;2	-0.0221
PE 18:0;0_18:2;0	0.00384	0.0022	0.00549	4.93e-06	1.29e-05			PC 16:0;0_17:1;0	0.00111	0.000367	0.00186	0.00347	0.00911			PC O-18:0;0/16:1;0	-0.0691	-0.119	-0.0193	0.0066	0.0173			PE 18:1;0_18:2;0	0.00579	0.00154	0.01	0.00765	0.0201			HexCer 42:2;2	-0.0239	-0.0403	-0.00758	0.00418	0.011			TAG 56:8;0	0.000662	0.00017	0.00115	0.00837	0.022			PC 16:1;0_18:1;0	0.0014
TAG 56:8;0	0.00135	0.00077	0.00193	5.58e-06	1.45e-05			PC 16:0;0_20:2;0	0.00167	0.000547	0.00279	0.00357	0.00925			Cer 42:2;2	0.0103	0.00265	0.0179	0.00831	0.0215			PC 16:0;0_17:1;0	0.00102	0.000264	0.00177	0.00811	0.021			PC O-18:1;0/18:1;0	-0.0409	-0.069	-0.0128	0.00437	0.0113			LPC 16:1;0	0.00744	0.00182	0.0131	0.00946	0.0245			SM 34:1;2	-0.000218
PC 16:0;0_22:4;0	0.00481	0.00273	0.00689	6.38e-06	1.63e-05			HexCer 42:2;2	-0.0245	-0.041	-0.00802	0.00363	0.00928			PC 18:2;0_18:2;0	-0.000459	-0.000809	-0.000108	0.0103	0.0264			LPC 20:4;0	0.00335	0.000819	0.00588	0.00955	0.0244			SM 35:2;4	0.0036	0.00111	0.0061	0.00473	0.0121			Cer 42:1;2	0.00627	0.00141	0.0111	0.0115	0.0294			TAG 56:8;0	0.000627
TAG 58:8;0	0.00293	0.00165	0.0042	7.48e-06	1.89e-05			TAG 56:8;0	0.000728	0.000237	0.00122	0.0037	0.00935			PE 18:1;0_18:1;0	0.00716	0.00156	0.0128	0.0122	0.0308			PC O-18:0;0/16:1;0	-0.0649	-0.114	-0.0154	0.0102	0.0258			TAG 46:0;0	0.00106	0.000306	0.00181	0.00589	0.0149			SM 43:2;2	-0.00504	-0.00904	-0.00104	0.0137	0.0345			SM 39:2;2	-0.00861
PC 16:0;0_20:2;0	0.00297	0.00165	0.00428	1.05e-05	2.61e-05			LPC 17:2;0	-0.0124	-0.0208	-0.00402	0.00379	0.00945			SM 40:2;2	-0.000995	-0.00178	-0.000214	0.0125	0.0308			PC 16:1;0_18:0;0	0.00412	0.00094	0.00729	0.0112	0.0278			LPC 20:3;0	0.00927	0.00265	0.0159	0.00607	0.0151			SM 40:2;2	-0.000958	-0.00172	-0.000192	0.0143	0.0356			LPE 18:1;0	0.0117
HexCer 42:2;2	-0.0428	-0.0618	-0.0237	1.2e-05	2.95e-05			CE 14:0;0	0.000391	0.000126	0.000656	0.00385	0.00948			SM 43:2;2	-0.0052	-0.00928	-0.00112	0.0125	0.0308			PI 18:0;0_20:4;0	0.000701	0.000158	0.00124	0.0115	0.0283			PC 16:0;0_20:2;0	0.00154	0.000433	0.00265	0.00644	0.0159			Cer 42:2;2	0.00921	0.0017	0.0167	0.0162	0.0395			PE 18:1;0_18:2;0	0.00519
PC 18:1;0_18:2;0	-0.000461	-0.00067	-0.000252	1.6e-05	3.9e-05			LPC 20:3;0	0.00982	0.00313	0.0165	0.00407	0.0099			PC O-18:1;0/18:1;0	-0.0368	-0.0659	-0.00776	0.0131	0.0316			PE 16:0;0_20:4;0	0.00374	0.000809	0.00667	0.0124	0.0303			PC 16:1;0_18:1;0	0.00145	0.000404	0.0025	0.00664	0.0162			LPE 18:1;0	0.0114	0.00212	0.0207	0.0161	0.0395			PI 18:0;0_20:4;0	0.000641
PC 18:1;0_20:3;0	0.00228	0.00124	0.00331	1.74e-05	4.19e-05			SM 35:2;4	0.00368	0.00115	0.00621	0.00439	0.0106			PI 18:0;0_20:4;0	0.000693	0.000145	0.00124	0.0132	0.0316			PC O-18:1;0/18:1;0	-0.0359	-0.0648	-0.00697	0.0151	0.0358			PC 16:0;0_17:1;0	0.00102	0.00028	0.00176	0.00691	0.0164			PC 18:2;0_18:2;0	-0.000421	-0.000765	-7.65e-05	0.0167	0.04			PC 18:0;0_18:3;0	0.00177
SM 36:1;2	0.0021	0.00114	0.00306	1.77e-05	4.21e-05			TAG 46:0;0	0.0011	0.000338	0.00186	0.00468	0.0111			PC 16:0;0_17:1;0	0.000952	0.000196	0.00171	0.0136	0.0322			SM 43:2;2	-0.00503	-0.00907	-0.000979	0.015	0.0358			PC O-18:0;0/20:4;0	-0.00528	-0.00911	-0.00145	0.00688	0.0164			SM 35:1;2	-0.00484	-0.00884	-0.000828	0.0181	0.043			LPE 18:0;0	0.0164
PC O-18:1;0/20:4;0	-0.00375	-0.0055	-0.002	2.75e-05	6.46e-05			PC 16:1;0_18:1;0	0.0015	0.000444	0.00256	0.00546	0.0127			PE 16:0;0_20:4;0	0.0037	0.000759	0.00663	0.0137	0.0322			LPE 18:1;0	0.0116	0.00215	0.021	0.0161	0.0379			TAG 56:8;0	0.000671	0.000182	0.00116	0.00727	0.0171			PC O-18:0;0/16:1;0	-0.0596	-0.109	-0.0101	0.0184	0.0432
LPC 18:1;0	-0.00156	-0.00228	-0.00083	2.84e-05	6.59e-05			PE 16:0;0_20:4;0	0.0042	0.00124	0.00717	0.00546	0.0127			LPC 20:4;0	0.0032	0.000652	0.00575	0.0139	0.0323			PC 18:2;0_18:2;0	-0.000426	-0.000775	-7.81e-05	0.0165	0.0382			PC 18:2;0_18:2;0	-0.000473	-0.000819	-0.000127	0.00748	0.0174			PC O-18:1;0/18:1;0	-0.0343	-0.0629	-0.00575	0.0186	0.0432
PE O-18:1;0/18:2;0	-0.0105	-0.0155	-0.00554	3.57e-05	8.19e-05			PI 18:0;0_20:4;0	0.000767	0.000222	0.00131	0.00586	0.0135			SM 35:1;2	-0.00508	-0.00917	-0.001	0.0147	0.0337			PC 16:0;0_22:5;0	0.000567	9.87e-05	0.00103	0.0177	0.0403			SM 40:2;2	-0.00105	-0.00182	-0.000278	0.00767	0.0176			PI 18:0;0_20:4;0	0.000639	0.000101	0.00118	0.0201	0.046
SM 41:2;2	-0.00317	-0.00469	-0.00166	4.15e-05	9.43e-05			LPC 16:1;0	0.00789	0.00227	0.0135	0.00597	0.0135			PC 16:1;0_18:0;0	0.00391	0.000718	0.0071	0.0164	0.0372			PE 18:1;0_18:1;0	0.00674	0.00117	0.0123	0.0177	0.0403			LPC 16:1;0	0.00723	0.00167	0.0128	0.0109	0.0247
PC 16:0;0_18:3;0	0.00207	0.00108	0.00306	4.41e-05	9.89e-05			CE 20:4;0	4.99e-05	1.43e-05	8.54e-05	0.00606	0.0136			LPE 18:1;0	0.0113	0.00177	0.0207	0.0201	0.0451			LPC 16:1;0	0.00685	0.00118	0.0125	0.018	0.0405			SM 35:1;2	-0.00521	-0.00926	-0.00116	0.0118	0.0265
Cer 41:1;2	0.0327	0.017	0.0484	4.57e-05	0.000101			PC O-18:0;0/20:4;0	-0.00535	-0.00922	-0.00148	0.00682	0.0151											PC 16:1;0_18:1;0	0.00129	0.000218	0.00236	0.0184	0.0409			LPC 17:2;0	-0.0106	-0.0189	-0.00233	0.0122	0.027
CE 14:0;0	0.000637	0.000323	0.00095	7.23e-05	0.000159			PC 18:1;0_20:3;0	0.00119	0.000307	0.00207	0.00826	0.0181											SM 35:1;2	-0.00482	-0.00888	-0.000767	0.0198	0.0435			PC 14:0;0_18:1;0	0.00278	0.000599	0.00496	0.0125	0.0275
CE 18:0;0	0.00114	0.000552	0.00172	0.000147	0.000319			PC 14:0;0_18:1;0	0.00296	0.000756	0.00517	0.00854	0.0186											PC 16:0;0_20:2;0	0.00132	0.000198	0.00245	0.0212	0.046			PE 18:1;0_18:2;0	0.00522	0.001	0.00943	0.0154	0.0334
PC O-16:1;0/18:0;0	-0.162	-0.246	-0.0785	0.000152	0.000327			SM 43:2;2	-0.00521	-0.00928	-0.00113	0.0124	0.0266																			PC 18:1;0_20:3;0	0.00107	0.000201	0.00194	0.0159	0.0342
PC O-18:0;0/20:4;0	-0.00866	-0.0132	-0.00407	0.000223	0.000473			PI 16:0;0_20:4;0	0.00582	0.00123	0.0104	0.0131	0.0278																			PC 16:0;0_22:4;0	0.00217	0.000393	0.00394	0.0167	0.0351
CE 18:1;0	3.25e-05	1.52e-05	4.97e-05	0.00023	0.000483			Cer 41:1;2	0.0168	0.00347	0.03	0.0135	0.0284																			PI 18:0;0_20:4;0	0.000661	0.000121	0.0012	0.0166	0.0351
PE 16:0;0_20:4;0	0.0064	0.00298	0.00982	0.000255	0.000531			CE 16:0;0	4.03e-05	8.05e-06	7.26e-05	0.0144	0.0299																			PE 18:1;0_18:1;0	0.00665	0.00106	0.0122	0.0197	0.041
CE 17:1;0	0.0016	0.000721	0.00247	0.000365	0.000752			Cer 40:2;2	0.0579	0.0113	0.104	0.015	0.0309																			CE 14:0;0	0.000313	4.9e-05	0.000577	0.0202	0.0416
LPC 17:1;0	-0.0127	-0.0199	-0.00559	0.000484	0.000988			PC 18:0;0_22:6;0	0.000388	7.23e-05	0.000704	0.0161	0.0328
PI 18:2;0_18:2;0	-0.0205	-0.0322	-0.0088	0.00061	0.00123			PC 16:0;0_22:4;0	0.00217	0.000384	0.00396	0.0173	0.035
PC 17:0;0_20:4;0	0.0024	0.00102	0.00377	0.000665	0.00133			PC 18:0;0_18:3;0	0.00181	0.000299	0.00332	0.0189	0.0379
PC 14:0;0_18:1;0	0.00439	0.00178	0.00701	0.00101	0.002			CE 17:1;0	0.000864	0.000122	0.00161	0.0225	0.0446
PC 17:0;0_18:2;0	-0.00103	-0.00165	-0.000408	0.00116	0.00227			PC O-18:0;0/16:1;0	-0.057	-0.107	-0.00743	0.0243	0.0476
PI 18:1;0_18:1;0	-0.0139	-0.0224	-0.00549	0.00124	0.0024
PC 18:0;0_18:3;0	0.00291	0.00113	0.00468	0.00135	0.0026
LPE 16:0;0	-0.0327	-0.0528	-0.0127	0.0014	0.00266
LPC 18:0;0	-0.00109	-0.00177	-0.000409	0.00173	0.00326
PC 16:0;0_17:1;0	0.00139	0.000513	0.00228	0.00195	0.00364
CE 16:0;0	6.04e-05	2.2e-05	9.87e-05	0.00206	0.00382
PC 18:0;0_22:6;0	0.000581	0.000206	0.000956	0.00242	0.00445
LPE 18:2;0	-0.00954	-0.0158	-0.00332	0.00269	0.0049
PI 18:1;0_18:2;0	-0.0191	-0.0317	-0.00651	0.003	0.00542
LPC 16:1;0	0.0101	0.00342	0.0168	0.00309	0.00552
Cer 43:2;2	0.0852	0.0279	0.142	0.00362	0.00641
LPC 20:3;0	0.0118	0.00382	0.0197	0.00374	0.00657
SM 36:2;2	0.00285	0.000856	0.00484	0.00512	0.00891
PC 18:0;0_20:5;0	0.000684	0.000202	0.00116	0.0054	0.00933
PC 14:0;0_16:0;0	0.00441	0.00128	0.00754	0.00578	0.0099
Cer 41:2;2	0.0647	0.0155	0.114	0.00998	0.0169
LPC 22:6;0	-0.00838	-0.0148	-0.00197	0.0105	0.0177
CE 20:1;0	-0.00674	-0.0119	-0.00156	0.0109	0.0182
PC O-18:0;0/16:1;0	-0.0762	-0.136	-0.0169	0.0118	0.0196
PC 18:2;0_20:4;0	-0.00171	-0.00309	-0.000342	0.0144	0.0237
PC 18:1;0_20:4;0	0.000983	0.000167	0.0018	0.0182	0.0297
Chol	1.38e-05	1.98e-06	2.56e-05	0.0222	0.0358
PC 16:0;0_20:5;0	0.000209	2.97e-05	0.000389	0.0224	0.036
SM 35:2;4	0.00351	0.000493	0.00652	0.0226	0.036
PI 16:0;0_18:2;0	0.00796	0.00111	0.0148	0.0229	0.0361
LPC 15:0;0	-0.00552	-0.0103	-0.000744	0.0235	0.0369
PC 16:1;0_18:1;0	0.00146	0.000193	0.00272	0.0239	0.0371
CE 19:1;0	-0.00363	-0.00684	-0.000418	0.0268	0.0413
PC 17:0;0_20:3;0	0.00187	0.000177	0.00357	0.0305	0.0467
PC O-17:0;0/20:5;0	-0.0132	-0.0253	-0.00111	0.0324	0.0493
PE 18:1;0_18:1;0	0.00721	0.00058	0.0138	0.0331	0.0499
[truncated: 4 more columns]
