# Supplementary material for: Machine learning of human plasma lipidomes for obesity estimation in a large population cohort
Source: PLoS Biol. 2019 Oct 18;17(10):e3000443. doi: 10.1371/journal.pbio.3000443 (PMC6799887; doi:10.1371/journal.pbio.3000443)
Supplement: S6 Table — Summary statistics and predictor β-coefficients are shown of the optimal model (lowest MAE) and the model within one standard error (lowest MAE + 1SE). The data are plotted in S4 Fig. MAE, mean absolute error. (XLSX) [file pbio.3000443.s023.xlsx]

## Sheet: Predictors
Predictor
