# Supplementary material for: Machine learning of human plasma lipidomes for obesity estimation in a large population cohort
Source: PLoS Biol. 2019 Oct 18;17(10):e3000443. doi: 10.1371/journal.pbio.3000443 (PMC6799887; doi:10.1371/journal.pbio.3000443)
Supplement: S11 Table — Results of the correlation analyses as shown for BFP (S12 Fig), BMI (S13 Fig), WHR (S14 Fig), WC (S15 Fig), and HDL, LDL, and Triglycerides (S16 Fig). Values are shown for male and female separately, which are then directly compared. Estimate: Spearman correlation coefficients (ρ), n: number of features available, CI 95% confidence interval, BH: Benjamini-Hochberg corrected p-value. BFP, body fat percentage; BMI, body mass index; HDL, high-density lipoprotein; LDL, low-density lipoprotein; WC, waist circumference; WHR, waist-hip ratio. (XLSX) [file pbio.3000443.s028.xlsx]

## Sheet: BFP
Correlations with

## Sheet: BMI
Correlations with

## Sheet: WHR
Correlations with

## Sheet: WC
Correlations with

## Sheet: LDL
Correlations with

## Sheet: HDL
Correlations with

## Sheet: Triglycerides
Correlations with
